# Supplementary material for: Changes in miRNA in the lung and whole blood after whole thorax irradiation in rats
Source: Sci Rep. 2017 Mar 17;7:44132. doi: 10.1038/srep44132 (PMC5355888; doi:10.1038/srep44132)
Supplement: Supplementary Table 1 [file srep44132-s1.xls]

## Sheet: Supplemental table
name	Library #1	Library #2	Library #3	Library #4	Library #5	Library #6	Library #7	Library #8	Library #9	Library #10	Library #11	Library #12	Library #13	Library #14	Library #15	Library #16	Library #17	Library #18	Library #19	Library #20	Library #21	Library #22	Library #23	Library #24	Library #25	Library #26	Library #27	Library #28	Library #29	Library #30	Library #31	Library #32	Library #33	Library #34	Library #35	Library #36	category
	Blood 0 Gy 1week			Blood 0 Gy 4week			Blood 15 Gy 1week			Blood 15 Gy 2week			Blood 15 Gy 3week			Blood 15 Gy 4week			Lung 0 Gy 1week			Lung 0 Gy 4week			Lung 15 Gy 1week			Lung 15 Gy 2week			Lung 15 Gy 3week			Lung 15 Gy 4week			category
rno-let-7a-1-3p#rno-let-7c-2-3p	1	2	1	1	2	0	2	1	2	6	1	9	3	11	3	3	4	0	34	25	0	76	28	14	16	5	42	32	10	2	18	35	0	32	16	7	mature_unique
rno-let-7a-5p	1128	1859	700	914	1871	1271	1416	2054	543	950	2015	1895	961	1960	826	2345	1267	460	5556	2327	53	12202	6186	4712	4463	631	4620	3989	1322	197	2419	3717	13	8038	1662	511	mature_unique
rno-let-7b-3p	0	1	0	4	1	10	2	2	2	2	0	2	1	2	2	3	0	0	113	78	0	224	365	42	225	61	342	125	118	51	79	182	1	107	78	20	mature_unique
rno-let-7b-5p	1139	1029	626	582	1288	2009	1061	1278	609	593	1307	1909	662	1079	716	1271	987	384	2049	1124	10	3931	1888	1026	1821	410	1475	1389	491	93	972	1980	11	1812	714	205	mature_unique
rno-let-7c-1-3p	0	0	0	0	0	0	0	0	0	0	0	0	0	0	0	0	0	0	4	0	0	8	0	1	1	1	1	1	0	0	4	1	0	1	1	0	mature_unique
rno-let-7c-5p	2921	3171	1174	1695	3944	3775	2658	3975	1352	2088	4103	5095	2045	3785	2540	4025	3776	1254	5713	2657	53	12049	5849	3816	4517	710	4632	3890	1301	251	2459	4279	10	6887	1854	554	mature_unique
rno-let-7d-3p	191	73	207	71	56	493	251	123	285	155	117	120	44	185	108	153	169	41	578	340	13	1219	1612	194	1214	329	1552	681	703	237	519	601	9	515	210	86	mature_unique
rno-let-7d-5p	868	796	359	394	1008	1427	703	959	360	486	1031	1186	572	1256	622	1354	1017	330	1129	578	7	2394	703	331	608	139	607	683	250	43	402	693	0	941	285	99	mature_unique
rno-let-7e-3p	0	0	0	0	0	0	0	0	0	0	0	0	0	0	0	0	0	0	18	11	1	28	30	5	30	8	33	14	6	6	8	24	0	20	6	2	mature_unique
rno-let-7e-5p	7	4	6	5	1	7	5	6	3	3	7	0	1	7	1	4	5	1	954	583	7	2370	1217	989	1449	233	1207	1100	316	92	971	1194	7	1620	436	100	mature_unique
rno-let-7f-1-3p	0	1	0	0	0	1	1	1	1	0	0	0	0	3	3	0	1	1	34	20	0	38	13	6	10	7	12	17	13	2	24	34	0	24	19	7	mature_unique
rno-let-7f-2-3p	1	0	0	1	1	0	0	0	0	1	2	2	1	2	0	0	4	0	11	7	0	19	13	4	2	1	14	9	3	0	9	7	0	9	2	1	mature_unique
rno-let-7f-5p	2244	5050	930	2940	5296	1665	6600	8016	988	5275	8803	7706	3908	10718	2597	6882	3984	902	22080	10457	130	58944	26207	26352	14637	1793	19481	21661	6935	1318	17637	21066	50	48696	8657	2344	mature_unique
rno-let-7i-3p	2	4	1	7	2	6	2	5	9	8	6	3	5	7	8	3	13	4	9	7	1	27	14	1	5	1	27	18	9	2	1	5	1	8	6	1	mature_unique
rno-let-7i-5p	2601	5619	1286	4295	6507	2936	6814	9729	3217	8743	10348	9517	5227	14652	5857	8363	9847	2963	6690	3325	58	16329	7948	6939	5176	694	7659	5518	2066	439	3119	5620	22	9794	2090	815	mature_unique
rno-miR-100-5p	17	5	5	11	3	0	1	1	1	3	6	9	4	2	4	3	6	5	4722	2507	35	5115	2731	415	1153	1516	811	6089	1592	516	3283	886	15	3145	3625	1217	mature_unique
rno-miR-101a-3p	60	114	24	204	161	51	99	235	29	381	367	281	226	281	188	162	654	28	1088	552	11	3647	1926	1476	503	82	1777	1054	397	88	505	915	4	1822	355	117	mature_unique
rno-miR-101a-5p	12	34	7	40	44	15	14	50	13	94	84	69	65	90	34	42	159	20	146	78	0	523	257	113	80	19	278	159	58	17	64	167	1	287	54	20	mature_unique
rno-miR-101b-3p	9	19	5	28	24	7	12	29	6	47	38	41	39	32	19	23	79	7	114	71	3	330	172	158	75	10	207	128	43	10	58	148	0	233	56	14	mature_unique
rno-miR-103-3p	266	310	126	334	345	344	396	404	236	558	497	566	292	918	562	438	1038	333	336	296	2	914	787	352	698	76	567	276	169	41	191	436	2	695	193	40	mature_unique
rno-miR-106b-3p	282	284	184	261	269	522	334	302	327	244	295	355	168	400	420	272	705	216	33	32	0	91	96	42	84	7	79	39	12	9	26	41	1	53	21	4	mature_unique
rno-miR-106b-5p	41	65	5	57	82	29	65	102	23	170	138	140	123	223	79	132	262	16	41	30	0	108	33	12	21	8	34	42	20	6	22	38	0	22	12	6	mature_unique
rno-miR-107-3p	20	14	8	24	25	26	28	24	12	26	33	42	18	66	39	26	69	13	12	5	0	37	46	15	18	3	28	13	3	2	11	25	0	26	9	0	mature_unique
rno-miR-10a-3p	0	0	0	0	0	0	0	0	0	0	0	0	0	0	0	0	0	0	11	4	0	27	4	0	6	2	3	4	3	0	4	8	0	6	6	0	mature_unique
rno-miR-10a-5p	150	101	84	212	134	105	91	118	106	107	133	111	94	100	120	84	179	132	67798	43917	677	199733	108544	88105	94013	20832	109812	90328	39751	13802	56289	92150	272	151354	76365	17265	mature_unique
rno-miR-1193-3p	0	0	0	0	0	0	0	0	0	0	0	0	0	0	0	0	0	0	3	2	1	4	2	1	2	1	0	4	2	0	1	0	0	0	0	0	mature_unique
rno-miR-1224	0	0	0	1	1	2	0	0	0	0	0	0	0	0	0	0	1	0	0	0	0	0	0	0	0	0	0	0	0	0	0	0	0	0	0	0	mature_unique
rno-miR-122-5p	29	8	0	8	10	9	10	1	3	4	6	43	20	32	13	11	9	1	0	0	0	0	0	0	1	0	0	0	0	0	1	0	0	0	0	0	mature_unique
rno-miR-124-3p	0	0	0	0	0	0	0	0	0	0	0	0	0	0	0	0	0	0	0	0	0	0	0	0	0	0	0	0	1	0	0	0	0	0	0	0	mature_unique
rno-miR-124-5p	0	0	0	0	0	0	0	0	0	0	0	0	0	0	0	0	0	0	0	0	0	0	0	0	0	0	0	0	0	0	0	0	0	0	0	0	mature_unique
rno-miR-1249	1	1	0	1	0	2	3	0	1	0	0	1	2	0	1	0	2	0	25	10	0	51	54	26	67	7	67	34	23	18	24	27	0	26	8	5	mature_unique
rno-miR-125a-3p	0	0	0	0	0	0	0	0	0	0	0	0	0	0	0	0	0	0	13	8	0	21	12	10	11	8	13	17	10	4	6	8	0	12	2	3	mature_unique
rno-miR-125a-5p	42	23	35	40	38	51	13	20	20	13	33	23	18	22	11	26	29	13	20339	16762	242	32588	17796	5676	16007	10403	13204	27106	16629	5364	16635	11897	113	12169	16695	5827	mature_unique
rno-miR-125b-1-3p	0	0	0	0	0	0	0	0	0	0	0	0	0	0	0	0	0	0	42	36	0	99	53	18	38	22	48	54	30	11	49	70	0	95	54	16	mature_unique
rno-miR-125b-2-3p	4	3	0	1	3	1	0	1	0	1	1	6	0	1	2	0	1	1	181	129	2	464	570	286	346	56	442	165	123	35	149	231	0	369	115	30	mature_unique
rno-miR-125b-5p	9	1	2	1	2	6	2	4	2	2	2	4	4	2	0	7	1	3	4251	2612	24	5990	3025	615	1945	988	1414	4098	1644	347	2200	2146	11	1842	1907	693	mature_unique
rno-miR-126a-3p	9	5	7	8	4	7	2	11	5	11	8	15	9	21	11	5	11	7	14567	10438	60	36490	7056	1778	2828	1694	6163	11976	4724	1052	5540	6724	19	5385	3329	919	mature_unique
rno-miR-126a-5p	36	39	24	57	40	26	33	50	21	90	78	81	48	79	51	78	97	30	19628	17556	98	76147	18437	4472	7545	4351	20113	14391	9547	3432	9294	24787	63	16510	6945	3656	mature_unique
rno-miR-127-3p	1	1	1	0	0	0	2	0	2	2	4	1	1	3	0	3	0	1	1011	656	12	2337	2174	607	1264	355	1674	1086	436	165	423	771	2	682	261	39	mature_unique
rno-miR-127-5p	0	0	0	0	0	0	0	0	0	0	0	0	0	0	0	0	0	0	0	0	0	1	0	1	1	0	0	0	0	0	0	1	0	1	0	0	mature_unique
rno-miR-128-1-5p	1	0	2	0	2	4	0	6	1	4	4	2	2	2	1	3	0	0	1	1	0	4	3	2	8	1	2	1	2	1	1	0	1	2	1	1	mature_unique
rno-miR-128-2-5p	0	0	0	0	0	0	0	0	0	0	0	0	0	0	0	1	0	0	0	0	0	0	0	0	0	0	0	0	0	0	0	0	0	0	0	0	mature_unique
rno-miR-128-3p	128	185	75	179	211	188	288	239	105	133	237	226	112	248	127	183	313	87	211	156	1	518	212	68	115	49	174	223	100	36	198	187	1	192	101	24	mature_unique
rno-miR-129-2-3p	0	0	0	0	0	0	0	0	0	0	0	0	0	0	0	0	0	0	0	0	0	0	0	0	0	0	0	0	0	0	0	0	0	0	0	0	mature_unique
rno-miR-129-5p	0	0	0	0	0	0	0	0	0	0	0	0	0	0	1	0	0	0	0	0	0	1	0	0	0	0	0	0	0	0	0	0	0	1	0	0	mature_unique
rno-miR-1298	0	0	0	1	0	0	0	0	1	0	0	0	0	0	0	0	1	1	13	9	0	30	30	25	8	3	19	7	4	2	6	23	0	14	4	0	mature_unique
rno-miR-1306-5p	9	3	2	7	4	32	14	3	2	0	8	9	2	9	10	5	10	3	2	1	0	8	9	0	4	0	13	4	5	1	2	6	0	2	3	1	mature_unique
rno-miR-130a-3p	3	11	2	11	17	8	10	11	4	21	25	29	9	17	11	11	18	4	340	230	0	568	210	101	163	54	165	254	153	28	209	307	1	294	182	50	mature_unique
rno-miR-130b-3p	14	23	10	23	22	15	36	27	11	38	41	51	31	45	18	27	44	11	3	2	0	15	1	2	3	1	2	4	1	0	3	9	0	6	1	1	mature_unique
rno-miR-130b-5p	1	7	7	4	6	9	8	2	5	4	1	5	1	4	2	5	9	1	7	5	0	14	5	3	2	4	5	7	4	1	6	4	0	6	3	1	mature_unique
rno-miR-132-3p	1	0	0	0	1	0	0	1	1	1	0	0	1	2	1	1	0	0	7	10	0	19	9	3	10	3	5	5	5	3	6	18	0	16	5	3	mature_unique
rno-miR-132-5p	0	0	0	0	0	0	0	0	0	0	0	0	0	0	0	0	0	0	0	1	0	0	0	0	0	0	0	0	0	0	0	0	0	1	0	0	mature_unique
rno-miR-133a-3p	12	3	2	9	6	2	12	2	12	11	10	18	4	22	4	31	2	6	78	54	0	150	114	30	68	21	104	89	33	17	47	72	2	33	41	3	mature_unique
rno-miR-134-3p	0	0	0	0	0	0	0	0	0	0	0	0	0	0	0	0	0	0	0	0	0	0	0	0	0	0	0	0	0	0	0	1	0	0	0	0	mature_unique
rno-miR-134-5p	0	0	0	0	0	0	0	0	0	0	1	0	0	0	0	0	0	0	8	1	0	10	19	7	9	0	6	5	3	2	2	3	0	2	0	0	mature_unique
rno-miR-135a-3p	0	0	0	0	0	0	0	0	0	0	0	0	0	0	0	0	0	0	0	0	0	0	0	0	0	0	0	0	0	0	0	0	0	0	0	0	mature_unique
rno-miR-135a-5p	0	0	0	0	0	0	0	0	0	0	0	0	0	0	0	0	0	0	0	0	0	0	0	0	0	0	0	1	0	0	0	0	0	0	0	0	mature_unique
rno-miR-135b-3p	0	0	0	0	0	0	0	0	0	0	0	0	0	0	0	0	0	0	0	0	0	0	0	0	0	0	0	0	0	0	0	0	0	0	0	0	mature_unique
rno-miR-135b-5p	0	0	0	0	0	0	0	0	0	0	0	0	0	0	0	0	0	0	0	0	0	0	0	0	0	0	0	0	0	0	0	0	0	0	0	0	mature_unique
rno-miR-136-3p	0	0	0	0	0	0	0	1	0	0	0	0	0	0	0	0	0	0	8	8	0	44	8	6	6	1	24	13	6	1	11	12	0	7	2	1	mature_unique
rno-miR-136-5p	0	0	0	0	0	0	0	0	0	0	0	0	0	0	0	0	0	0	0	2	0	9	1	0	0	1	0	0	0	0	1	2	0	0	0	0	mature_unique
rno-miR-137-3p	0	0	0	0	0	0	0	0	0	0	0	0	0	0	0	0	0	0	0	0	0	0	0	0	0	0	0	0	0	0	0	0	0	0	0	0	mature_unique
rno-miR-138-1-3p	0	0	0	0	0	0	0	0	0	0	0	0	0	0	0	0	0	0	0	0	0	0	0	0	0	0	0	0	0	0	0	0	0	1	0	0	mature_unique
rno-miR-138-2-3p	0	1	0	0	0	0	0	0	0	0	0	0	0	0	0	0	0	0	0	0	0	0	0	0	0	0	1	0	0	0	0	0	0	0	0	0	mature_unique
rno-miR-138-5p	1	6	1	1	3	1	3	1	3	6	4	4	5	9	6	3	23	3	12	15	0	11	7	3	1	0	5	9	3	2	4	14	1	5	8	0	mature_unique
rno-miR-139-3p	1	0	0	0	0	0	0	0	0	0	0	0	0	0	0	0	0	0	1	3	0	4	6	2	18	1	3	5	2	1	0	7	0	6	1	1	mature_unique
rno-miR-139-5p	1	0	1	0	2	0	0	2	0	0	0	0	0	0	0	0	0	0	22	25	0	48	27	15	14	8	36	26	4	3	16	30	0	12	10	2	mature_unique
rno-miR-1-3p	0	0	1	0	1	0	0	0	0	0	2	1	0	1	0	7	0	1	4	2	0	14	7	0	8	0	2	7	0	0	0	0	0	3	1	2	mature_unique
rno-miR-140-3p	1021	799	290	856	993	1296	1189	1223	528	1084	1294	1431	810	1600	991	1142	2382	582	587	467	11	1581	1640	520	809	150	765	555	267	100	387	565	3	1066	305	60	mature_unique
rno-miR-140-5p	5	10	1	6	7	4	13	13	3	25	17	21	11	25	12	9	46	4	34	23	1	78	28	10	24	6	16	16	15	6	13	20	0	16	16	8	mature_unique
rno-miR-141-3p	6	4	3	3	2	2	1	4	1	4	4	5	1	4	3	4	5	2	2705	1849	13	6897	1571	812	810	306	1958	2256	1122	271	1599	3283	10	2439	1377	572	mature_unique
rno-miR-141-5p	1	0	0	0	0	0	0	0	0	0	0	0	0	0	0	0	0	0	15	6	0	36	8	3	3	2	9	9	5	1	9	14	0	18	1	1	mature_unique
rno-miR-142-3p	32	52	29	85	69	71	67	94	28	241	222	238	134	199	96	79	344	18	76	50	0	184	52	35	10	7	44	60	22	3	33	77	0	106	31	18	mature_unique
rno-miR-142-5p	105	123	94	316	178	189	167	205	129	1001	664	864	285	387	244	175	1557	52	207	103	2	556	124	44	24	16	87	143	68	29	102	241	1	225	144	91	mature_unique
rno-miR-143-3p	242	225	186	328	270	209	211	260	203	199	281	257	207	300	228	255	340	215	114910	73265	1729	364838	189940	300562	140227	20193	219568	151596	55692	19531	78430	140933	408	247677	65225	16825	mature_unique
rno-miR-143-5p	0	0	0	0	0	1	0	0	0	0	0	0	0	1	0	0	1	0	96	55	0	208	68	13	45	16	71	65	40	11	31	60	1	37	35	8	mature_unique
rno-miR-144-3p	98	73	109	277	174	163	95	122	107	468	422	624	269	310	208	128	1120	31	33	15	0	92	9	7	5	8	31	34	20	1	14	36	0	36	9	9	mature_unique
rno-miR-144-5p	100	202	63	269	226	108	175	233	37	778	705	621	314	429	183	256	1250	32	11	17	0	57	19	6	1	3	21	18	10	1	11	26	0	33	6	5	mature_unique
rno-miR-145-3p	0	1	1	2	2	2	0	1	0	0	0	0	1	2	2	1	1	1	934	369	3	1519	286	59	105	125	207	761	255	111	474	222	5	373	315	219	mature_unique
rno-miR-145-5p	1	1	0	2	3	0	2	1	0	0	2	0	2	3	5	7	6	3	613	511	3	1129	784	672	406	222	713	515	278	39	412	573	0	502	403	54	mature_unique
rno-miR-146a-5p	11	3	4	9	2	3	5	5	6	14	7	11	5	10	9	7	12	7	3523	1546	8	5535	1679	558	1064	364	1440	2815	1248	304	2182	2207	6	4225	2169	857	mature_unique
rno-miR-146b-5p	79	142	154	272	267	134	232	191	220	236	313	399	140	304	186	278	323	230	20484	9481	188	44314	19650	12644	22528	3345	24437	23136	10446	3194	18982	25330	85	71488	17126	7131	mature_unique
rno-miR-147	0	0	0	0	0	0	0	0	0	0	0	0	1	0	0	0	0	0	1	1	0	8	0	1	1	0	1	7	3	0	2	3	0	7	1	0	mature_unique
rno-miR-148b-3p	144	141	53	267	162	217	144	182	115	193	255	305	142	314	247	281	717	130	257	161	3	560	366	109	194	96	359	229	80	20	139	210	0	418	146	36	mature_unique
rno-miR-148b-5p	2	9	0	3	4	4	2	8	2	13	14	15	13	15	5	9	24	2	9	2	0	20	3	1	3	1	5	5	4	1	2	2	0	10	3	2	mature_unique
rno-miR-150-3p	0	3	5	2	4	5	3	1	0	0	1	3	0	1	1	1	2	2	11	12	1	80	43	2	48	11	26	11	13	3	14	17	0	34	7	7	mature_unique
rno-miR-150-5p	20	95	231	126	44	437	25	71	30	47	53	38	19	59	20	52	128	30	2545	2160	11	4454	2089	1190	1635	707	1349	1874	1026	292	1245	1811	18	1221	1080	233	mature_unique
rno-miR-151-3p	2292	1341	3250	2266	1759	3448	1866	1632	5083	1062	1722	2544	614	1933	1656	1408	1780	1756	5371	4557	258	12441	20708	9693	21398	2575	23833	5471	4887	2483	3354	10014	63	9249	3465	1385	mature_unique
rno-miR-151-5p	147	168	48	175	193	185	126	184	73	114	164	212	104	183	91	175	249	70	3806	2119	24	5839	1738	1033	1729	749	1506	2600	1170	310	1587	1733	13	1578	1436	402	mature_unique
rno-miR-152-3p	1	0	0	0	3	1	0	2	0	0	1	0	1	1	0	2	1	0	149	79	1	368	134	43	140	32	129	114	61	10	78	79	0	181	65	23	mature_unique
rno-miR-152-5p	0	0	0	0	0	0	1	0	0	0	0	0	0	0	0	0	0	0	15	4	0	21	17	10	17	1	23	9	7	2	8	8	0	13	3	0	mature_unique
rno-miR-153-3p	0	0	0	0	0	0	0	0	0	0	0	0	0	0	0	0	0	0	0	0	0	2	0	0	2	0	0	0	1	0	0	2	0	0	0	0	mature_unique
rno-miR-153-5p	0	0	0	0	0	0	0	0	0	0	0	0	0	0	0	0	0	0	0	0	0	0	0	0	0	0	0	0	0	0	0	0	0	0	0	0	mature_unique
rno-miR-154-5p	0	0	0	0	0	0	0	0	0	0	0	0	0	0	0	0	0	0	1	0	0	0	0	0	0	0	0	0	0	0	0	0	0	0	0	0	mature_unique
rno-miR-15b-3p	13	17	2	64	14	41	24	20	21	57	27	50	29	55	103	34	152	12	4	1	0	11	2	5	0	0	3	3	1	0	4	3	0	5	2	1	mature_unique
rno-miR-15b-5p	475	443	219	359	595	735	457	659	327	559	764	1085	556	975	531	763	1041	200	225	123	0	396	119	37	69	27	108	149	58	13	97	133	0	165	88	29	mature_unique
rno-miR-16-5p	7551	14205	2006	7534	21499	6945	11950	22995	4292	15073	21430	23488	22605	31834	11158	20893	20814	5094	4458	2368	9	10528	2450	523	1476	584	1992	2907	1470	354	2409	2301	22	3593	1754	729	mature_unique
rno-miR-17-1-3p	17	13	2	8	11	15	18	12	8	13	17	25	10	23	14	21	29	3	1	1	0	11	6	4	3	1	3	2	3	1	0	1	0	2	1	1	mature_unique
rno-miR-17-5p	255	198	40	323	228	304	190	392	146	407	425	642	324	659	492	507	430	169	46	47	0	71	19	15	19	8	47	31	20	4	21	61	0	40	11	2	mature_unique
rno-miR-181a-1-3p	4	5	0	2	2	5	2	6	2	3	8	6	0	7	2	4	4	3	103	54	0	208	166	129	138	22	117	67	30	6	52	66	0	127	18	9	mature_unique
rno-miR-181a-2-3p	1	2	3	2	0	4	0	6	2	1	1	2	0	3	1	6	6	0	39	28	0	88	103	97	98	10	64	51	12	2	25	50	0	53	12	5	mature_unique
rno-miR-181a-5p	3463	2866	2789	3432	3838	6375	3201	4342	4020	2949	4008	5005	1930	4873	4088	4364	7083	2390	14376	13016	232	35157	44029	16536	26007	2817	27608	11256	7018	2035	8097	25824	73	24177	7253	2045	mature_unique
rno-miR-181b-1-3p	1	0	0	0	0	0	0	0	0	0	0	0	1	0	0	0	0	0	1	3	0	1	1	1	1	1	0	0	0	0	1	1	0	2	0	0	mature_unique
rno-miR-181b-5p	186	248	190	222	327	285	297	277	215	229	333	351	127	361	220	250	554	208	1074	573	5	2558	2185	700	1305	164	1355	777	454	157	586	1064	7	1624	464	144	mature_unique
rno-miR-181c-3p	16	16	12	18	24	19	15	21	17	20	25	33	17	29	22	20	51	17	47	33	0	139	79	34	58	11	61	36	25	5	25	35	0	71	20	9	mature_unique
rno-miR-181c-5p	322	324	65	359	418	343	374	537	162	623	651	533	352	779	378	470	1030	142	407	362	5	1009	951	420	448	80	723	305	186	50	236	629	1	529	198	46	mature_unique
rno-miR-181d-5p	160	176	81	153	269	158	219	205	186	252	318	299	135	364	212	210	406	188	186	106	4	442	309	124	188	30	265	131	73	22	88	152	1	244	62	24	mature_unique
rno-miR-182	34	31	18	41	43	34	52	58	35	35	62	61	34	46	42	29	88	26	3355	2499	50	9939	6237	9718	9454	860	6666	4348	2075	680	3005	5048	21	10662	2785	780	mature_unique
rno-miR-183-3p	0	0	0	0	0	0	0	0	0	0	0	0	0	0	0	0	0	0	4	1	0	3	1	0	0	0	1	0	1	0	1	0	0	3	1	0	mature_unique
rno-miR-183-5p	10	3	4	22	10	11	7	8	11	12	11	9	7	14	21	9	10	21	819	532	4	1324	890	142	725	364	710	934	484	139	717	1140	2	1602	788	209	mature_unique
rno-miR-1839-3p	4	1	0	2	1	2	1	0	0	0	1	4	1	1	2	3	2	1	0	2	0	3	1	0	0	2	1	0	0	0	0	1	0	0	0	0	mature_unique
rno-miR-1839-5p	19	34	8	29	38	23	29	48	12	50	49	57	21	46	27	31	66	13	12	5	0	23	12	7	13	0	13	12	5	1	3	9	0	21	1	4	mature_unique
rno-miR-184	0	0	0	0	0	0	0	0	0	0	0	0	0	0	0	0	0	0	0	0	0	2	2	1	4	0	1	4	2	0	2	4	0	16	3	3	mature_unique
rno-miR-1843-3p	0	0	2	2	0	2	0	0	1	1	0	2	0	0	1	1	7	5	3	2	0	14	8	6	4	1	4	6	2	1	4	6	0	6	0	0	mature_unique
rno-miR-1843-5p	4	5	0	7	5	4	4	11	3	6	7	5	2	12	9	6	8	3	29	20	0	60	87	64	45	4	30	19	15	2	14	45	1	56	8	5	mature_unique
rno-miR-185-5p	40	39	8	60	63	60	46	59	31	42	67	72	45	57	58	45	130	27	7	3	0	21	12	4	13	5	14	5	4	2	3	12	1	17	4	1	mature_unique
rno-miR-186-5p	696	840	199	1220	1165	752	1474	1527	768	2210	1879	1862	929	2032	1023	1033	2664	589	1724	1285	14	4236	1718	399	824	368	1335	1568	884	339	1420	1135	2	1744	1025	284	mature_unique
rno-miR-187-3p	0	1	0	0	0	0	0	0	0	0	0	0	0	0	0	0	1	0	1	1	1	8	2	0	0	1	3	1	1	1	0	1	0	0	0	1	mature_unique
rno-miR-188-5p	6	2	1	5	2	4	6	2	2	3	7	6	5	17	6	6	14	2	2	1	0	10	4	4	0	0	5	4	1	1	1	3	0	9	4	0	mature_unique
rno-miR-18a-3p	19	23	21	23	30	39	33	17	12	10	15	24	10	26	14	17	32	12	5	2	0	4	8	3	15	2	9	6	1	2	2	5	0	6	3	1	mature_unique
rno-miR-18a-5p	13	12	3	70	11	16	14	17	9	47	32	49	40	47	60	36	114	14	1	2	0	9	2	1	1	0	2	5	1	0	2	1	0	2	0	1	mature_unique
rno-miR-190a-5p	0	0	0	0	0	0	0	0	0	0	0	0	0	0	0	0	0	0	8	1	0	13	5	3	0	0	5	5	2	0	2	3	0	3	1	1	mature_unique
rno-miR-190b-5p	0	0	0	0	0	0	1	3	0	1	1	0	1	2	0	0	1	0	5	1	0	5	3	4	2	0	10	3	2	0	1	4	0	9	3	0	mature_unique
rno-miR-191a-3p	4	4	6	7	15	9	9	8	6	3	13	10	1	10	4	3	3	3	15	10	0	34	7	3	12	4	6	13	14	6	11	8	0	13	8	1	mature_unique
rno-miR-191a-5p	23839	16243	7380	28132	28280	25518	11203	15876	19741	15641	22920	26166	11147	20509	24540	22195	24567	25680	13716	8671	80	31352	17708	3882	18773	5395	10239	11605	6501	3056	10036	14701	91	19396	10171	3454	mature_unique
rno-miR-191b	2	5	3	7	16	6	1	6	5	4	11	8	1	10	0	4	6	4	5	3	0	9	3	2	2	1	3	5	5	1	5	2	0	4	4	0	mature_unique
rno-miR-192-5p	230	244	51	298	270	166	214	334	111	371	422	501	204	394	360	284	942	169	1108	659	16	3360	2044	1417	1523	167	2058	1257	448	117	661	999	3	2430	532	104	mature_unique
rno-miR-193-3p	49	18	10	54	25	147	38	34	50	48	32	40	33	44	72	62	122	27	8	4	0	20	14	5	6	5	24	7	5	1	8	7	0	5	9	2	mature_unique
rno-miR-194-5p	10	11	3	3	15	9	12	12	4	11	13	16	7	26	11	17	28	6	16	13	0	37	21	3	12	2	7	13	5	1	8	18	0	12	5	1	mature_unique
rno-miR-195-3p	0	0	0	0	0	0	0	0	0	0	0	0	0	1	0	0	0	0	39	27	2	93	99	90	82	14	77	42	25	5	34	48	0	67	17	7	mature_unique
rno-miR-195-5p	0	0	1	0	3	1	1	3	0	0	1	2	0	3	3	0	3	0	1182	577	6	2365	598	195	401	138	695	879	317	71	528	493	3	870	397	128	mature_unique
rno-miR-199a-3p	1	2	2	2	2	3	2	2	1	1	3	3	3	4	1	2	1	3	1452	795	15	3918	1407	701	803	172	1787	1247	557	142	813	1646	3	1856	553	153	mature_unique
rno-miR-199a-5p	0	0	0	0	0	1	0	0	0	0	0	0	0	0	1	0	0	0	586	283	5	832	236	60	157	120	236	434	172	64	264	173	1	232	197	69	mature_unique
rno-miR-19a-3p	2	5	1	6	6	0	10	10	1	36	15	20	24	12	6	7	45	2	11	8	0	47	10	19	4	2	17	10	6	1	7	8	0	12	4	2	mature_unique
rno-miR-19b-3p	12	52	17	78	64	25	54	78	11	244	107	95	69	149	83	46	276	11	95	53	0	287	116	59	56	8	113	53	32	6	40	59	0	99	22	13	mature_unique
rno-miR-200a-3p	0	0	0	0	1	0	1	0	0	1	0	0	0	0	0	0	0	0	247	219	1	746	206	83	462	52	204	214	80	23	130	299	0	242	131	50	mature_unique
rno-miR-200a-5p	0	0	0	0	0	0	0	0	0	0	0	0	0	0	0	0	0	0	4	8	0	24	9	2	28	1	7	11	4	1	6	17	0	9	3	1	mature_unique
rno-miR-200b-3p	3	4	1	0	2	1	0	1	0	1	3	0	0	0	0	1	1	0	1872	1423	3	4695	1436	265	743	303	767	2136	702	127	1346	1111	2	1638	726	138	mature_unique
rno-miR-200b-5p	0	0	0	0	0	0	0	0	0	0	0	0	0	0	0	0	0	0	13	9	0	39	18	3	20	5	22	11	7	2	10	13	0	9	12	0	mature_unique
rno-miR-200c-3p	2	0	1	0	0	0	1	0	0	1	1	1	0	0	1	0	1	0	231	208	0	519	245	88	238	57	143	240	99	14	160	230	0	234	115	33	mature_unique
rno-miR-201-5p	0	0	0	0	0	0	0	0	0	0	0	0	0	0	0	0	0	0	185	114	1	463	87	27	45	25	86	164	59	9	66	41	1	100	31	8	mature_unique
rno-miR-203a-3p	0	0	1	0	0	0	3	1	0	0	1	0	1	1	1	0	0	1	111	71	0	247	125	70	80	11	92	68	32	4	55	69	1	96	23	8	mature_unique
rno-miR-203b-3p	0	0	0	0	0	0	0	0	0	0	0	0	0	0	0	0	0	0	0	0	0	1	0	1	0	0	1	0	1	0	0	0	0	3	1	0	mature_unique
rno-miR-203b-5p	0	0	0	0	0	0	0	0	0	0	0	0	0	0	0	0	0	0	10	5	0	16	11	6	4	0	5	5	0	0	1	5	1	10	4	0	mature_unique
rno-miR-204-5p	0	2	0	0	0	0	0	0	1	0	0	0	0	0	0	0	0	0	50	33	0	116	74	42	84	9	63	47	24	1	46	53	0	91	46	1	mature_unique
rno-miR-205	0	0	0	0	0	0	0	0	0	0	0	2	0	1	0	1	2	0	54	39	0	141	98	13	68	17	61	59	33	9	35	60	1	63	19	9	mature_unique
rno-miR-208a-5p	0	0	0	0	0	0	0	0	0	0	0	0	0	0	0	0	0	0	0	0	0	0	0	0	0	0	0	0	0	0	0	0	0	0	0	0	mature_unique
rno-miR-20a-5p	71	70	7	116	78	87	72	220	43	245	217	281	152	295	162	196	192	44	27	22	1	86	29	13	16	10	28	24	14	5	24	34	0	32	16	3	mature_unique
rno-miR-210-3p	35	55	15	53	46	59	36	71	24	69	57	63	50	74	51	49	146	19	23	14	0	53	41	18	26	4	27	17	6	4	7	22	0	22	7	3	mature_unique
rno-miR-210-5p	0	0	0	0	0	0	0	2	0	0	0	0	0	1	0	1	0	3	4	2	0	7	2	1	3	1	3	1	1	0	1	3	0	1	1	0	mature_unique
rno-miR-211-5p	0	3	0	2	1	2	1	2	0	1	2	0	0	2	2	0	1	0	4	3	0	16	5	1	9	1	1	4	3	0	4	9	0	2	0	0	mature_unique
rno-miR-212-3p	0	0	0	0	0	1	0	0	0	0	0	0	0	0	0	0	0	0	0	0	0	2	2	0	6	0	1	3	0	1	2	4	0	3	1	1	mature_unique
rno-miR-212-5p	0	0	0	0	1	0	0	0	0	0	0	0	0	0	0	0	0	0	0	0	0	0	4	0	0	0	2	2	0	1	0	2	0	0	2	1	mature_unique
rno-miR-21-3p	7	3	3	10	7	6	8	5	5	13	11	17	9	16	12	5	34	4	15	10	0	57	28	5	2	4	25	26	16	11	23	48	1	107	23	8	mature_unique
rno-miR-214-3p	0	0	0	0	0	0	0	0	0	0	0	0	0	1	0	0	0	0	51	32	1	89	80	21	68	25	111	37	28	5	26	49	0	42	16	11	mature_unique
rno-miR-215	4	23	2	7	9	5	20	14	1	10	16	22	4	13	4	12	23	4	2	1	0	7	2	0	0	0	3	3	1	0	3	0	0	12	2	2	mature_unique
rno-miR-21-5p	223	512	86	504	488	233	487	767	129	1252	1119	1075	569	1294	663	759	1344	219	1425	791	14	4518	2275	1168	1263	201	2673	1577	748	159	1171	2420	3	5750	1103	489	mature_unique
rno-miR-218a-1-3p	0	0	0	0	0	0	0	0	0	0	0	0	0	0	0	0	0	0	4	0	0	17	5	2	7	2	5	4	2	1	2	4	0	7	2	1	mature_unique
rno-miR-218a-5p	0	0	0	0	0	0	0	0	0	0	0	0	0	0	0	0	0	0	77	38	3	130	45	18	29	14	71	56	20	5	36	79	0	93	19	20	mature_unique
rno-miR-218b	0	0	0	0	0	0	0	0	0	0	0	0	0	0	0	0	0	0	6	2	0	16	5	2	5	1	8	11	1	1	3	5	0	10	4	1	mature_unique
rno-miR-219-1-3p	5	9	3	2	4	12	5	4	4	1	8	4	2	6	2	6	4	6	1	0	0	7	9	3	7	0	4	1	2	0	1	1	0	5	1	1	mature_unique
rno-miR-219-2-3p	0	0	0	0	0	0	0	0	0	0	0	0	0	0	0	1	1	0	0	0	0	0	0	0	0	0	0	0	0	0	0	0	0	0	0	0	mature_unique
rno-miR-219-5p	1	0	1	1	0	1	0	0	1	2	1	1	0	0	3	0	7	0	0	1	0	1	0	0	0	0	2	2	0	0	0	0	0	0	3	0	mature_unique
rno-miR-221-3p	17	18	12	17	20	16	13	22	19	37	29	26	19	60	29	26	47	19	435	294	3	988	644	282	424	89	643	375	197	37	296	516	2	748	183	64	mature_unique
rno-miR-221-5p	0	1	0	2	2	0	0	2	0	1	0	1	0	0	0	0	1	0	66	29	0	84	36	11	19	11	14	37	29	5	55	21	1	65	54	4	mature_unique
rno-miR-222-3p	18	10	5	13	21	19	16	15	16	23	21	18	13	20	10	16	28	6	745	489	21	1774	1542	911	1581	235	958	779	493	178	711	812	4	1480	346	108	mature_unique
rno-miR-222-5p	0	0	0	0	0	0	0	0	0	0	0	0	0	0	0	0	0	0	1	0	0	7	1	0	0	0	5	1	0	0	1	2	0	7	1	0	mature_unique
rno-miR-223-3p	17	26	4	15	35	16	26	40	11	17	41	37	20	27	17	21	36	7	140	100	1	452	105	24	65	35	99	200	86	18	106	85	0	132	78	18	mature_unique
rno-miR-223-5p	1	7	1	2	3	0	6	1	0	1	5	3	0	11	3	1	1	0	2	2	0	11	3	3	3	1	2	3	3	0	2	3	0	9	3	0	mature_unique
rno-miR-22-3p	466	692	253	492	779	546	820	783	462	805	856	1147	514	1227	603	900	1374	286	18133	10327	100	47298	17181	3930	9015	2945	14670	18993	9155	2411	14780	15591	57	27304	10963	3020	mature_unique
rno-miR-224-5p	0	0	0	0	0	0	0	0	0	0	0	0	0	0	0	0	0	0	126	76	0	168	44	8	14	10	26	93	36	9	60	32	0	57	51	7	mature_unique
rno-miR-22-5p	0	2	0	0	0	0	0	0	0	0	0	0	0	1	0	1	1	0	10	4	0	18	5	9	3	0	11	5	3	1	16	7	0	4	4	2	mature_unique
rno-miR-23a-3p	16	12	8	17	24	18	16	17	11	16	14	41	12	18	13	22	44	7	1113	488	3	1455	653	234	483	181	456	651	336	83	586	730	6	751	461	137	mature_unique
rno-miR-23b-3p	43	27	14	51	51	45	36	29	27	27	49	50	25	42	37	49	84	22	1434	883	7	2505	1187	294	674	281	942	1043	530	118	791	1273	8	1377	718	156	mature_unique
rno-miR-24-1-5p	0	0	1	0	0	0	0	0	1	0	0	0	0	1	0	0	0	0	5	3	0	18	2	0	1	2	3	5	1	1	8	3	0	3	0	0	mature_unique
rno-miR-24-2-5p	0	2	0	0	4	1	3	3	1	3	4	3	4	5	2	5	9	0	260	133	0	452	125	44	88	42	127	151	93	19	118	177	1	155	98	22	mature_unique
rno-miR-24-3p	15	12	11	35	23	38	22	17	25	24	26	24	17	46	34	42	76	17	2344	1464	12	4934	1306	440	1615	413	1326	2227	950	333	1199	1615	9	1859	940	331	mature_unique
rno-miR-25-3p	5941	9373	2744	5970	10778	6482	7580	9969	5258	5425	9472	10241	5621	10721	7449	8422	13865	4576	1211	863	19	3414	2194	1628	1840	226	1733	1095	471	187	694	1062	7	1790	479	144	mature_unique
rno-miR-25-5p	27	11	28	19	19	66	22	19	12	11	22	35	16	38	27	38	43	18	9	4	0	25	12	4	21	5	9	9	6	1	3	5	0	6	3	2	mature_unique
rno-miR-26a-3p	0	0	0	1	1	0	0	0	0	0	0	0	0	3	5	0	1	0	19	28	0	60	39	11	11	6	15	23	14	1	20	43	0	41	15	4	mature_unique
rno-miR-26a-5p	6324	8985	1851	5466	10848	6184	7945	13447	4240	10684	13114	13328	8820	15439	5580	11278	14519	2918	49330	25494	171	102770	31306	8564	19913	8009	25354	35122	18314	4345	27074	26404	120	30519	18332	4894	mature_unique
rno-miR-26b-3p	2	7	4	6	1	5	2	5	5	3	3	3	1	6	4	3	7	1	25	8	0	36	12	6	14	3	12	20	8	1	15	11	0	12	7	1	mature_unique
rno-miR-26b-5p	123	203	34	172	230	117	240	435	83	389	433	472	310	627	246	337	691	103	1698	840	12	5695	1865	347	823	181	1235	1428	621	99	934	1355	1	2414	595	276	mature_unique
rno-miR-27a-3p	26	45	15	35	38	41	35	68	26	60	65	55	54	90	41	35	117	11	2868	1818	24	5883	1924	663	1401	777	2636	2786	1515	620	1740	2363	15	1946	1254	421	mature_unique
rno-miR-27a-5p	0	0	0	0	0	0	3	0	0	0	0	1	0	0	0	2	0	0	10	6	0	30	20	14	12	2	25	13	12	2	6	10	0	26	15	0	mature_unique
rno-miR-27b-3p	1914	2879	569	2904	3119	1960	2808	3192	1076	3695	5765	4534	2126	3395	2378	2632	7889	1085	12198	5656	72	29706	13018	3391	7282	2240	11237	10349	4512	1342	7857	9637	56	16907	6040	1937	mature_unique
rno-miR-27b-5p	0	0	0	0	1	0	1	3	0	1	1	3	0	1	3	1	6	1	19	19	0	71	29	15	40	4	30	30	12	3	22	28	0	66	13	4	mature_unique
rno-miR-28-3p	51	104	52	84	94	69	70	91	47	54	122	107	52	107	33	53	95	39	2860	2567	49	8071	7262	7981	6456	707	4904	3203	1480	558	2361	3577	5	6190	1963	353	mature_unique
rno-miR-28-5p	6	2	4	2	2	6	1	3	0	5	4	5	2	4	5	6	8	5	176	104	1	379	198	45	105	45	135	105	57	15	82	117	0	175	74	16	mature_unique
rno-miR-2964	0	0	0	0	0	0	0	0	0	0	0	0	1	0	0	1	1	0	0	1	0	1	0	0	0	0	0	0	0	0	1	1	0	0	0	0	mature_unique
rno-miR-296-5p	0	1	0	0	0	0	0	2	0	0	2	0	0	0	0	0	1	0	0	1	0	0	0	0	0	0	1	0	0	0	0	0	0	0	0	0	mature_unique
rno-miR-298-5p	6	7	5	6	8	15	8	3	8	5	7	4	3	7	1	7	10	0	1	2	0	3	3	2	5	1	10	2	4	0	1	9	0	3	0	0	mature_unique
rno-miR-299a-3p	0	0	0	0	0	0	0	0	0	0	0	0	0	0	0	0	0	0	0	0	0	0	0	0	3	0	0	0	0	0	0	0	0	0	0	0	mature_unique
rno-miR-299a-5p	0	0	0	0	0	0	0	0	0	0	0	0	0	0	0	0	0	0	0	1	0	1	0	0	0	0	0	0	0	0	0	1	0	1	0	0	mature_unique
rno-miR-29a-3p	14	8	4	12	17	19	17	18	5	18	19	22	18	39	9	18	33	12	2374	1603	7	4995	1250	507	636	391	1013	1761	896	254	1129	1341	4	996	925	199	mature_unique
rno-miR-29a-5p	0	0	1	0	0	0	0	0	0	0	0	1	0	0	0	0	0	0	5	3	0	0	0	1	0	0	4	0	1	1	0	3	0	0	1	1	mature_unique
rno-miR-29b-2-5p	0	0	0	0	0	0	0	0	0	0	0	0	0	0	0	0	1	0	1	0	0	2	1	1	1	0	0	3	0	0	0	0	0	0	1	0	mature_unique
rno-miR-29b-3p	0	0	0	0	0	0	0	2	0	2	0	0	0	0	0	0	0	0	18	11	1	60	11	3	2	2	11	21	7	2	12	17	0	12	10	5	mature_unique
rno-miR-29c-3p	0	0	0	0	1	1	1	0	0	2	1	0	1	0	1	0	2	0	150	132	0	425	79	40	40	12	93	130	68	13	96	137	0	92	98	23	mature_unique
rno-miR-29c-5p	0	0	0	0	1	0	0	0	0	0	0	0	0	1	0	0	0	0	4	4	0	5	6	1	4	3	8	7	0	2	2	5	0	5	2	0	mature_unique
rno-miR-300-3p	0	0	0	0	0	0	0	0	0	0	0	0	0	0	0	0	0	0	2	2	0	3	3	2	0	0	1	3	2	1	0	2	0	3	1	0	mature_unique
rno-miR-301a-3p	50	61	25	140	67	44	71	140	17	253	295	203	125	196	104	98	361	28	77	56	0	221	100	59	31	8	128	75	49	15	50	154	0	178	35	11	mature_unique
rno-miR-301b-3p	2	2	0	3	5	0	1	6	2	2	3	8	2	5	1	3	11	3	1	0	0	0	2	1	1	0	0	0	0	0	0	1	0	2	0	0	mature_unique
rno-miR-3065-3p	0	0	0	0	0	0	1	0	0	0	0	0	0	0	0	0	0	0	0	1	0	5	0	1	1	0	1	1	0	0	1	1	0	0	0	0	mature_unique
rno-miR-3065-5p	1	1	0	0	0	0	0	0	0	1	0	0	0	0	0	0	0	0	29	18	0	50	19	4	0	1	8	31	14	2	14	17	0	17	8	3	mature_unique
rno-miR-3068-3p	1	8	0	1	5	0	4	2	0	6	7	2	1	3	1	7	7	1	44	24	1	145	65	20	33	11	60	58	24	5	31	38	1	113	20	7	mature_unique
rno-miR-3068-5p	0	0	0	0	1	0	0	0	0	0	1	0	1	1	0	1	3	0	2	3	0	7	7	1	4	0	3	0	1	2	3	2	0	8	1	1	mature_unique
rno-miR-3085	0	0	0	0	0	0	0	0	0	0	0	0	0	0	0	0	0	0	0	0	0	0	0	0	0	0	0	0	0	0	0	0	0	0	0	0	mature_unique
rno-miR-3099	0	0	0	0	0	0	0	0	0	0	0	0	0	0	0	0	0	0	0	0	0	0	0	0	0	0	0	0	0	0	0	0	0	0	0	0	mature_unique
rno-miR-30a-3p	24	34	10	33	37	35	36	50	16	32	57	50	21	44	37	38	98	27	414	287	7	1142	876	836	519	86	618	364	174	64	312	413	0	757	223	37	mature_unique
rno-miR-30a-5p	930	1085	335	1615	1328	953	1844	2415	1186	2447	2577	3291	1701	3371	2016	2131	3882	1009	29116	21428	273	87828	38973	34028	27604	4897	43521	26624	12240	4730	16832	59878	117	43750	16491	4670	mature_unique
rno-miR-30b-3p	0	0	0	0	0	0	1	0	2	0	1	0	0	0	1	0	2	0	13	12	0	54	22	3	38	6	18	14	10	2	11	31	0	38	7	9	mature_unique
rno-miR-30b-5p	22	38	4	31	45	19	34	43	12	58	71	61	39	113	50	42	137	24	1095	624	3	2161	582	224	322	165	761	922	380	81	577	524	5	703	379	107	mature_unique
rno-miR-30c-1-3p	7	2	3	1	5	4	16	6	3	9	8	3	3	7	4	4	11	1	9	7	0	21	27	5	18	5	20	4	1	1	14	17	0	23	7	5	mature_unique
rno-miR-30c-2-3p	6	8	10	6	5	7	15	6	3	10	5	5	2	7	4	7	15	5	62	57	0	235	215	195	210	27	108	85	26	10	88	124	1	160	35	13	mature_unique
rno-miR-30c-5p	467	470	147	459	482	601	626	683	241	571	794	856	406	874	498	630	1179	323	4835	3234	16	9081	3733	959	2055	982	2282	3826	1907	349	3136	2336	16	2856	1948	404	mature_unique
rno-miR-30d-3p	0	2	0	3	1	3	2	6	2	3	4	8	3	7	3	2	10	3	39	14	0	104	54	10	25	7	46	25	31	5	16	39	0	66	12	7	mature_unique
rno-miR-30d-5p	471	551	234	583	655	658	906	917	380	864	970	814	575	1114	525	952	1025	325	15660	9715	104	34425	19306	4517	13827	4306	14300	13601	7450	1878	8820	16482	48	14390	7108	1892	mature_unique
rno-miR-30e-3p	38	53	16	87	47	29	62	84	27	45	112	114	50	70	63	55	190	45	63	69	2	230	167	199	148	12	117	53	36	8	63	107	0	196	49	10	mature_unique
rno-miR-30e-5p	440	690	166	1045	942	568	1082	1536	380	2580	2037	1962	1436	2717	1201	1376	2832	362	1762	1177	4	4364	1362	604	763	249	1640	1565	780	234	1094	1994	3	1712	754	267	mature_unique
rno-miR-3102	0	0	0	0	0	0	0	0	0	0	0	0	0	0	0	0	0	0	9	7	0	15	18	0	19	6	35	10	11	9	7	16	1	5	3	0	mature_unique
rno-miR-3120	0	0	0	0	0	0	0	0	0	0	0	0	0	0	0	0	0	0	0	1	0	1	0	1	0	0	2	1	1	0	0	2	0	1	0	0	mature_unique
rno-miR-31a-5p	0	2	2	3	2	1	3	1	0	1	2	2	1	4	0	1	6	0	77	44	4	158	134	55	84	14	92	51	26	5	35	54	0	66	22	4	mature_unique
rno-miR-320-3p	349	187	181	367	225	922	422	299	579	393	387	364	216	504	498	316	836	317	251	122	6	514	532	175	445	102	578	175	126	22	133	243	2	260	97	33	mature_unique
rno-miR-322-3p	0	1	0	2	0	0	0	0	1	1	0	1	0	0	0	2	1	0	169	113	2	393	119	52	111	25	93	107	62	15	78	91	1	127	55	18	mature_unique
rno-miR-322-5p	0	8	0	0	0	2	0	4	1	1	2	7	0	2	3	2	2	1	934	411	1	1899	559	131	190	97	419	515	321	76	435	395	2	500	256	102	mature_unique
rno-miR-323-3p	0	0	0	0	0	0	0	0	0	0	0	0	0	0	0	0	0	0	0	1	0	1	0	0	0	0	0	1	0	0	0	0	0	0	1	0	mature_unique
rno-miR-323-5p	0	0	0	0	0	0	0	0	0	0	0	0	0	0	0	0	0	0	0	0	0	0	0	0	0	0	0	0	0	0	0	0	0	0	0	0	mature_unique
rno-miR-324-3p	9	4	16	12	7	17	14	6	11	4	8	14	5	11	9	16	28	10	8	9	0	14	19	5	11	4	23	9	4	2	5	9	0	13	5	1	mature_unique
rno-miR-324-5p	0	5	0	5	4	4	2	5	3	7	1	8	5	9	10	7	21	0	7	6	0	16	7	11	14	2	11	5	2	0	3	17	0	5	4	1	mature_unique
rno-miR-325-3p	0	0	0	0	0	0	0	0	0	0	0	0	0	0	0	0	0	0	0	0	0	0	0	0	0	0	0	2	0	0	0	0	0	0	0	0	mature_unique
rno-miR-325-5p	0	0	0	0	0	0	0	0	0	0	0	0	0	0	0	0	0	0	0	0	0	0	0	0	0	0	0	0	0	0	0	0	0	0	0	0	mature_unique
rno-miR-32-5p	2	1	0	4	1	1	0	6	0	7	4	5	3	5	4	3	7	0	13	3	0	24	4	1	1	0	5	3	8	1	3	1	0	12	1	1	mature_unique
rno-miR-326-3p	19	10	12	39	16	68	11	18	26	19	14	18	9	31	34	16	59	21	57	33	1	104	74	20	66	26	134	52	57	18	29	52	0	27	19	10	mature_unique
rno-miR-328a-3p	161	148	295	134	146	470	289	138	180	149	121	169	92	202	120	140	249	74	284	184	15	754	737	192	749	133	1001	294	251	88	172	341	1	302	98	44	mature_unique
rno-miR-329-3p	0	0	0	0	0	0	0	0	0	0	0	0	0	0	0	0	0	0	0	0	0	0	1	0	0	0	0	0	0	0	0	0	0	0	0	0	mature_unique
rno-miR-329-5p	0	0	0	0	0	0	0	0	0	0	0	0	0	0	0	0	0	0	0	0	0	0	1	0	0	0	0	0	0	0	0	0	0	0	0	0	mature_unique
rno-miR-330-3p	1	1	0	1	2	5	2	2	0	0	7	1	0	2	3	1	2	1	16	6	0	20	16	2	7	5	15	10	8	0	5	9	0	7	6	4	mature_unique
rno-miR-330-5p	7	2	2	6	13	4	8	12	3	13	6	15	12	18	6	11	22	1	35	16	0	67	33	4	15	9	26	28	16	1	15	24	1	27	15	3	mature_unique
rno-miR-331-3p	3	2	2	4	4	7	6	4	2	1	5	4	2	7	5	5	6	3	50	41	0	90	119	15	35	29	114	31	25	11	29	35	0	40	20	5	mature_unique
rno-miR-33-3p	0	0	0	0	1	0	0	0	0	1	0	0	0	0	0	0	1	0	3	1	0	1	0	1	0	0	2	0	0	0	2	1	0	6	0	0	mature_unique
rno-miR-335	0	0	0	0	0	0	0	0	1	0	0	0	0	0	0	0	0	0	15	4	0	24	2	1	1	0	2	12	1	2	7	5	0	10	4	2	mature_unique
rno-miR-33-5p	0	0	0	0	0	0	0	0	0	0	1	0	0	2	1	0	4	0	9	5	0	18	3	9	3	0	5	6	4	1	5	10	0	9	3	3	mature_unique
rno-miR-337-3p	0	0	0	0	0	0	0	0	0	0	0	0	0	0	0	0	0	0	0	0	0	0	0	0	0	0	0	0	0	0	0	0	0	0	0	0	mature_unique
rno-miR-337-5p	0	0	0	0	0	0	0	0	0	0	0	0	0	0	0	0	0	0	2	0	0	6	1	1	3	0	2	1	0	0	1	0	0	0	0	1	mature_unique
rno-miR-338-3p	1	0	0	0	0	0	0	0	0	1	0	0	0	0	0	0	0	0	31	19	0	56	22	4	4	1	6	34	14	2	14	18	0	19	8	2	mature_unique
rno-miR-338-5p	0	0	0	1	0	0	0	0	0	0	1	0	1	0	0	0	2	0	5	2	0	12	3	0	6	1	0	3	1	2	1	0	0	1	2	0	mature_unique
rno-miR-339-3p	15	14	3	10	18	19	27	17	7	16	20	19	12	21	15	21	36	7	46	29	0	114	60	13	50	17	40	43	30	8	21	48	0	34	15	6	mature_unique
rno-miR-339-5p	10	15	3	16	19	28	18	17	17	17	16	18	10	26	9	10	33	2	36	39	1	129	89	16	58	17	123	49	29	7	18	41	1	34	15	4	mature_unique
rno-miR-340-3p	1	1	1	1	0	3	1	0	0	1	4	3	1	3	4	2	1	0	7	5	0	22	8	4	3	1	6	14	4	1	12	5	0	11	5	2	mature_unique
rno-miR-340-5p	8	12	1	21	15	2	15	33	12	61	63	53	22	43	30	19	82	7	17	11	0	68	40	22	13	2	33	25	15	1	19	29	0	65	18	1	mature_unique
rno-miR-341	0	0	0	0	0	0	0	0	0	0	0	0	0	0	0	0	1	0	1	0	0	0	2	1	2	1	2	0	0	0	3	1	0	2	0	0	mature_unique
rno-miR-342-3p	7	9	12	18	15	43	7	16	7	12	14	12	9	20	19	11	23	17	210	158	0	267	155	81	186	90	137	156	80	32	117	173	1	178	119	35	mature_unique
rno-miR-342-5p	1	2	3	2	1	1	0	1	1	0	0	1	3	0	1	3	5	1	9	7	0	14	10	2	4	2	5	4	4	0	3	6	0	8	3	2	mature_unique
rno-miR-344a-3p	0	0	0	0	0	0	0	0	0	0	0	0	0	0	0	0	0	0	0	0	0	0	0	0	0	0	0	0	0	0	2	0	0	0	0	0	mature_unique
rno-miR-344b-1-3p	0	0	0	0	0	0	0	0	0	0	0	0	0	0	0	0	0	0	0	0	0	0	0	0	0	0	0	0	0	0	0	0	0	0	0	0	mature_unique
rno-miR-345-3p	2	0	0	2	3	2	3	0	3	5	3	1	0	7	2	1	7	2	40	31	2	118	58	20	23	7	51	36	22	6	31	35	0	52	17	2	mature_unique
rno-miR-345-5p	3	0	0	2	0	2	0	2	4	2	0	0	0	6	3	2	6	0	44	18	0	74	52	21	18	13	79	32	14	2	17	38	0	28	14	2	mature_unique
rno-miR-346	0	0	0	0	0	0	0	0	0	0	0	0	0	0	0	0	0	0	0	1	0	0	0	0	0	0	0	0	0	0	0	1	0	1	0	0	mature_unique
rno-miR-3473	44	44	34	29	43	58	83	46	37	57	72	54	42	71	41	45	94	16	5	10	0	18	24	9	17	2	13	8	6	2	7	8	0	12	3	1	mature_unique
rno-miR-34a-5p	0	1	0	1	0	0	0	0	1	0	1	2	1	2	4	4	4	0	137	87	1	320	110	76	109	36	188	149	81	21	78	195	1	217	72	30	mature_unique
rno-miR-34b-3p	0	0	0	0	0	0	0	0	0	0	0	0	0	0	0	0	0	0	125	113	1	285	123	58	149	43	109	147	48	8	99	191	0	125	58	9	mature_unique
rno-miR-34b-5p	0	0	0	1	0	0	2	0	0	0	0	0	0	0	0	0	1	0	82	72	1	247	113	62	32	12	119	64	44	8	36	123	0	112	41	10	mature_unique
rno-miR-34c-3p	0	0	0	0	0	0	0	0	0	0	0	0	0	0	0	0	0	0	89	70	0	191	104	51	52	11	70	90	31	5	85	147	0	141	62	7	mature_unique
rno-miR-34c-5p	6	0	1	2	3	2	1	1	5	3	1	1	2	2	1	0	0	1	1136	773	12	3459	1610	925	736	181	1579	1158	542	138	714	1940	4	1530	584	135	mature_unique
rno-miR-350	1	2	0	7	0	4	1	2	1	3	3	3	3	4	7	2	14	3	0	0	0	3	3	0	3	0	2	3	0	1	1	3	0	1	2	0	mature_unique
rno-miR-351-3p	0	0	0	0	0	1	0	0	0	0	0	0	0	0	0	0	0	0	7	2	0	3	4	0	3	5	1	5	3	2	2	2	0	0	4	1	mature_unique
rno-miR-351-5p	21	24	33	19	23	37	29	35	17	16	32	30	9	15	7	25	25	13	4086	3624	109	9848	8926	4254	7195	1694	7221	4443	3405	1251	2738	4453	23	3611	2177	635	mature_unique
rno-miR-3543	1	0	0	0	0	0	0	0	0	0	0	0	0	0	0	0	0	0	24	29	0	48	47	11	16	3	24	26	16	2	33	9	0	14	8	0	mature_unique
rno-miR-3546	0	0	0	0	0	0	0	0	0	0	0	0	0	0	0	0	0	0	0	0	0	0	0	0	0	0	0	0	0	0	0	0	0	0	0	0	mature_unique
rno-miR-3547	0	0	0	0	0	0	0	0	0	0	0	0	0	0	0	0	0	0	0	0	0	0	1	0	0	0	0	0	0	0	0	0	0	0	0	0	mature_unique
rno-miR-3553	9	2	4	21	11	13	6	11	9	12	11	12	5	15	22	8	11	23	775	509	4	1242	835	121	676	328	692	830	443	134	655	1079	1	1469	733	210	mature_unique
rno-miR-3556a	0	0	0	0	0	0	0	0	0	0	0	0	0	0	0	0	0	0	10	2	0	14	4	0	0	1	1	11	2	1	5	3	0	7	0	0	mature_unique
rno-miR-3556b	4	1	1	2	1	3	4	2	1	3	6	2	2	3	2	1	0	2	391	239	0	824	253	54	81	76	166	283	167	42	208	202	1	197	149	30	mature_unique
rno-miR-3557-3p	2	4	1	4	5	4	1	2	4	4	2	2	5	7	5	4	9	1	6	6	0	9	15	3	9	5	20	6	3	2	2	13	0	2	3	4	mature_unique
rno-miR-3557-5p	267	260	169	267	303	535	359	357	233	463	420	502	245	674	417	360	876	215	828	579	20	2095	2479	936	1585	164	1396	642	353	99	489	904	5	1315	377	54	mature_unique
rno-miR-3559-3p	2	2	0	3	7	4	5	7	2	5	4	1	5	6	4	4	6	2	2	1	0	7	6	2	3	0	0	3	1	0	1	3	0	4	1	1	mature_unique
rno-miR-3559-5p	0	6	0	8	8	2	5	6	1	13	9	9	5	10	5	6	26	1	6	3	0	11	5	11	2	1	3	3	2	0	2	1	0	10	1	1	mature_unique
rno-miR-3560	21	9	18	54	34	42	13	24	12	15	22	48	11	25	13	8	29	20	17	9	1	11	8	0	7	8	2	16	5	3	16	4	0	2	15	8	mature_unique
rno-miR-3570	3	4	0	4	3	4	2	8	3	3	6	8	0	6	1	7	7	2	102	60	0	200	163	124	129	14	94	57	22	5	51	55	0	107	21	9	mature_unique
rno-miR-3574	36	52	15	46	43	53	31	57	26	63	50	58	43	66	51	43	142	15	15	10	0	30	27	15	15	2	21	10	4	3	5	17	0	18	6	3	mature_unique
rno-miR-3576	0	0	0	0	0	0	0	0	0	0	0	0	0	0	0	0	0	0	1	0	0	1	0	0	0	0	1	1	0	0	0	0	0	0	0	0	mature_unique
rno-miR-3577	6	9	11	8	8	15	11	4	12	1	8	11	4	5	4	6	18	1	8	1	0	10	5	0	3	0	2	5	5	0	0	3	0	4	1	0	mature_unique
rno-miR-3578	0	0	0	0	0	0	0	0	0	0	0	0	0	0	0	0	0	0	3	2	0	3	2	2	0	0	2	1	0	0	0	2	0	1	0	0	mature_unique
rno-miR-3579	0	0	0	0	0	0	0	0	0	0	0	0	0	0	0	0	0	0	0	0	0	0	0	0	0	0	0	0	0	0	0	0	0	0	0	0	mature_unique
rno-miR-3582	2	0	0	0	1	1	2	0	0	1	5	2	0	2	1	3	0	0	15	14	0	28	39	15	28	4	43	21	8	4	8	23	1	15	11	1	mature_unique
rno-miR-3585-3p	0	0	0	0	0	0	0	0	0	0	0	0	0	0	0	0	0	0	12	7	0	19	9	1	5	3	9	6	4	1	8	5	0	4	0	0	mature_unique
rno-miR-3585-5p	0	0	0	0	0	0	0	0	1	0	1	0	0	0	0	0	0	0	56	42	0	144	67	16	30	5	44	31	34	5	38	57	1	45	16	9	mature_unique
rno-miR-3586-3p	152	175	53	184	202	208	130	187	76	125	177	221	106	210	97	192	263	74	4085	2247	24	6217	1827	1031	1818	792	1600	2732	1248	322	1662	1845	13	1663	1530	425	mature_unique
rno-miR-3587	0	0	0	0	0	0	0	2	0	2	0	0	0	0	0	0	0	0	29	16	2	82	22	5	4	4	17	27	17	3	16	23	0	12	19	6	mature_unique
rno-miR-3588	7	0	0	0	2	4	0	0	1	2	1	3	2	2	1	4	2	0	4224	2569	21	5905	2835	663	2159	1011	1539	4253	1743	347	2230	2364	14	1935	1894	721	mature_unique
rno-miR-3589	43	19	13	30	27	59	21	26	47	24	28	40	26	51	50	49	78	24	10	11	0	18	8	4	4	3	9	3	4	3	7	5	0	4	9	1	mature_unique
rno-miR-3590-3p	1	6	0	2	3	6	1	8	0	13	7	11	3	5	2	5	14	3	0	2	0	0	0	0	0	0	2	0	0	0	0	1	0	1	0	0	mature_unique
rno-miR-3590-5p	2	10	1	8	11	6	7	6	3	12	16	19	4	11	10	7	18	3	170	88	0	324	161	71	128	28	118	141	65	8	94	145	0	221	78	23	mature_unique
rno-miR-3592	0	0	0	0	0	0	0	0	0	0	0	0	0	0	0	0	0	0	0	0	0	0	0	0	0	0	0	0	0	0	0	0	0	0	0	0	mature_unique
rno-miR-3596a	6384	10126	2858	5579	11242	6713	10808	14077	2835	8339	14872	14681	6983	16596	5992	13300	9129	2658	31054	14487	231	78345	35729	32682	22641	2959	27545	28181	9004	1685	21624	27891	57	60393	11639	3257	mature_unique
rno-miR-3596b	877	779	343	391	992	1421	702	953	339	488	991	1174	553	1238	622	1316	1019	341	1013	502	6	2172	636	328	562	129	544	628	227	37	367	662	0	876	257	89	mature_unique
rno-miR-3596c	0	5	2	3	6	2	2	2	1	2	6	1	0	8	2	2	4	1	376	250	5	1092	536	438	717	114	556	482	154	43	409	477	2	630	161	36	mature_unique
rno-miR-3596d	37	47	16	49	64	21	75	91	20	78	92	111	43	104	48	80	92	8	517	193	5	1461	512	538	253	34	412	476	123	24	247	363	0	823	143	58	mature_unique
rno-miR-361-3p	1	4	2	2	0	1	2	2	0	0	1	0	1	2	2	2	4	0	24	12	0	51	45	14	23	7	35	23	11	2	6	16	0	22	12	1	mature_unique
rno-miR-361-5p	9	8	2	8	12	22	11	7	12	10	18	18	8	13	6	20	12	4	49	24	0	79	29	6	14	17	15	35	23	1	28	29	0	31	29	7	mature_unique
rno-miR-362-3p	0	1	0	0	1	0	0	1	0	3	0	0	0	2	0	0	3	0	2	1	0	9	2	1	1	1	5	4	2	1	1	1	0	3	2	0	mature_unique
rno-miR-362-5p	2	3	1	1	3	3	4	3	0	3	2	1	2	2	2	2	9	1	2	1	0	3	3	0	4	1	0	0	2	0	1	1	0	1	1	0	mature_unique
rno-miR-363-3p	16	22	10	18	26	28	26	22	8	27	31	40	23	49	26	38	69	10	26	6	0	46	12	3	3	2	4	22	9	1	15	18	0	22	9	5	mature_unique
rno-miR-365-3p	2	1	2	1	2	2	5	1	2	3	2	4	2	1	2	3	2	1	142	80	0	313	178	28	83	36	72	167	60	15	126	130	0	184	146	22	mature_unique
rno-miR-369-3p	0	0	0	0	0	0	0	0	0	0	0	0	0	0	0	0	0	0	2	0	0	0	0	0	0	0	1	0	1	0	0	0	0	0	0	0	mature_unique
rno-miR-369-5p	0	0	0	0	0	0	0	0	0	0	0	0	0	0	0	0	0	0	3	2	0	3	2	1	0	0	1	1	0	0	0	2	0	1	0	0	mature_unique
rno-miR-370-3p	0	0	0	0	0	0	0	0	0	0	0	0	0	0	0	0	0	0	0	1	0	0	0	0	0	1	1	2	0	0	0	0	0	0	0	0	mature_unique
rno-miR-370-5p	0	0	0	0	0	0	0	0	0	0	0	0	0	0	0	0	0	0	0	1	0	0	0	0	0	0	0	0	0	0	0	0	0	0	0	0	mature_unique
rno-miR-374-3p	0	2	0	2	2	0	0	4	0	1	2	1	2	3	0	2	6	0	13	8	0	61	15	1	3	2	9	12	5	1	4	10	0	14	5	3	mature_unique
rno-miR-374-5p	3	3	2	2	3	4	4	5	1	13	11	13	7	13	7	5	23	3	45	28	0	114	20	7	14	4	13	31	6	2	24	38	0	46	12	4	mature_unique
rno-miR-375-3p	6	7	11	3	5	5	5	10	7	1	2	5	4	5	4	2	7	1	3375	2731	50	12843	9784	9856	8822	813	6061	3374	1792	470	2181	4984	11	6725	1794	496	mature_unique
rno-miR-376a-3p	0	0	0	0	0	0	0	0	0	0	0	0	0	0	0	0	0	0	0	0	0	0	0	0	0	0	0	1	0	0	0	0	0	0	0	0	mature_unique
rno-miR-376a-5p	0	0	0	0	0	0	0	0	0	0	0	0	0	0	0	0	0	0	0	0	0	0	0	0	0	0	0	0	0	0	0	0	0	0	0	0	mature_unique
rno-miR-376b-3p	0	0	0	0	0	0	0	0	0	0	0	0	0	0	0	0	0	0	0	0	0	1	0	0	0	0	0	0	0	0	0	0	0	0	1	0	mature_unique
rno-miR-376b-5p	0	0	0	0	0	0	0	0	0	0	0	0	0	0	0	0	0	0	1	1	0	3	0	0	1	0	0	1	0	0	1	0	0	1	2	2	mature_unique
rno-miR-376c-3p	0	0	0	0	0	0	0	0	0	0	0	0	0	0	0	0	0	0	3	0	0	3	0	0	0	0	0	0	1	0	0	2	0	0	0	0	mature_unique
rno-miR-377-3p	0	0	0	0	0	0	0	0	0	0	0	0	0	0	0	0	0	0	0	0	0	0	0	0	0	0	0	0	0	0	0	0	0	0	0	0	mature_unique
rno-miR-378a-3p	368	341	251	336	366	684	497	474	417	552	518	627	288	795	492	479	1094	284	1241	849	28	3067	3895	1433	2323	260	2168	1022	565	159	776	1454	5	2073	595	82	mature_unique
rno-miR-378a-5p	3	5	2	4	4	3	2	5	8	3	5	2	5	7	5	5	8	1	9	7	0	11	17	3	14	6	19	8	8	2	4	15	0	2	3	4	mature_unique
rno-miR-379-3p	0	0	0	0	0	0	0	0	0	0	0	0	0	0	0	0	0	0	0	0	0	1	1	0	0	0	2	2	0	0	0	1	0	0	0	0	mature_unique
rno-miR-379-5p	0	0	0	0	0	0	0	0	0	0	0	0	0	0	0	0	0	0	1	1	0	3	0	1	2	0	0	2	0	0	0	0	0	1	0	0	mature_unique
rno-miR-380-3p	0	0	0	0	0	0	0	0	0	0	0	0	0	0	0	0	0	0	0	0	0	0	0	0	0	0	0	0	0	0	0	0	0	0	0	0	mature_unique
rno-miR-380-5p	0	0	0	0	0	0	0	0	0	0	0	0	0	0	0	0	0	0	0	0	0	0	0	0	0	0	0	0	0	0	0	1	0	0	0	0	mature_unique
rno-miR-381-3p	0	0	0	0	0	0	0	0	0	0	0	0	0	0	0	0	1	0	1	4	0	7	11	0	1	0	3	5	2	0	2	4	0	3	0	0	mature_unique
rno-miR-382-3p	0	0	0	0	0	0	0	0	0	0	0	0	0	0	0	0	0	0	0	0	0	1	1	0	0	0	2	0	0	0	0	0	0	0	0	0	mature_unique
rno-miR-382-5p	0	0	0	0	0	0	0	0	0	0	0	0	0	0	0	0	0	0	0	1	0	1	3	2	0	0	2	0	0	0	0	0	0	0	0	0	mature_unique
rno-miR-383-5p	0	0	1	1	1	1	1	2	2	1	0	0	0	1	0	0	2	0	0	0	0	1	0	0	1	0	1	0	0	0	1	0	0	1	0	0	mature_unique
rno-miR-384-3p	0	0	0	0	0	0	0	0	0	0	0	0	0	0	0	0	0	0	0	1	0	0	0	1	0	0	0	0	1	0	1	0	0	0	0	0	mature_unique
rno-miR-384-5p	0	0	0	0	0	0	0	0	0	0	0	0	0	0	0	0	0	0	2	0	0	1	0	1	0	0	0	1	1	0	1	0	0	1	0	0	mature_unique
rno-miR-409a-3p	0	0	0	0	0	0	0	0	0	0	0	0	0	0	0	0	0	0	3	0	0	3	5	1	2	2	0	1	0	0	1	0	0	2	0	0	mature_unique
rno-miR-409a-5p	0	0	0	0	0	0	0	0	0	0	0	0	0	0	0	0	0	0	9	2	0	10	2	0	0	0	0	8	3	0	2	0	0	1	1	2	mature_unique
rno-miR-409b	0	0	0	0	0	0	0	0	0	0	0	0	0	0	0	0	0	0	8	2	0	14	17	14	10	2	5	6	1	0	5	3	0	8	2	0	mature_unique
rno-miR-410-3p	0	0	0	0	0	0	0	0	0	1	0	0	0	0	0	0	0	0	5	1	0	7	8	2	5	1	3	1	0	1	3	1	0	2	1	0	mature_unique
rno-miR-411-3p	0	0	0	0	0	0	0	0	0	0	0	0	0	0	0	0	0	0	0	0	0	3	2	0	0	0	1	1	0	0	1	0	0	0	0	0	mature_unique
rno-miR-411-5p	0	0	0	0	0	0	0	0	0	0	0	0	0	0	0	0	0	0	39	22	0	76	46	23	48	4	36	32	6	7	12	44	0	27	2	1	mature_unique
rno-miR-412-5p	0	0	0	0	0	0	0	0	0	0	0	0	0	0	0	0	0	0	0	0	0	0	0	0	0	0	0	0	0	0	0	0	0	0	0	0	mature_unique
rno-miR-421-3p	21	41	15	20	34	30	38	39	10	50	56	58	30	72	51	51	78	27	29	21	0	63	30	7	30	6	34	19	11	4	17	35	1	37	12	6	mature_unique
rno-miR-423-3p	267	266	532	194	262	865	562	346	262	191	276	310	107	269	115	259	276	56	1195	651	32	2512	2010	497	1241	380	1680	929	951	286	716	711	4	969	426	116	mature_unique
rno-miR-423-5p	374	253	397	315	261	874	870	336	385	190	368	382	154	311	158	385	517	195	546	423	5	1547	1535	457	1593	278	1515	752	464	150	680	815	4	1053	360	108	mature_unique
rno-miR-425-3p	4	0	2	2	1	4	2	2	1	1	4	2	2	8	0	1	1	0	5	3	0	10	4	4	3	3	8	8	5	0	8	8	0	4	5	0	mature_unique
rno-miR-425-5p	135	152	51	113	201	198	198	198	58	148	184	249	125	220	146	181	320	77	164	100	1	412	169	24	107	27	76	126	59	11	100	146	0	174	58	25	mature_unique
rno-miR-429	1	1	1	4	0	1	5	0	3	0	2	1	2	1	0	2	4	2	2647	1477	10	7740	1636	636	1214	333	1907	2485	955	173	1444	1655	3	2352	897	149	mature_unique
rno-miR-431	0	0	0	0	0	0	0	0	0	0	0	0	0	0	0	0	0	0	0	5	0	7	4	0	3	1	5	2	1	0	0	4	0	2	0	0	mature_unique
rno-miR-433-3p	0	0	0	0	0	0	0	0	0	0	0	0	0	0	0	0	0	0	0	0	0	2	3	0	3	1	0	0	1	0	0	0	0	0	1	0	mature_unique
rno-miR-433-5p	0	0	0	0	0	0	0	0	0	0	0	0	0	0	0	0	0	0	0	0	0	1	0	0	0	0	0	0	0	0	0	0	0	0	0	0	mature_unique
rno-miR-434-3p	1	0	0	0	0	0	0	0	0	0	0	0	0	0	0	0	0	0	25	26	0	47	41	8	13	3	21	24	13	1	20	8	0	12	8	0	mature_unique
rno-miR-434-5p	0	0	0	0	0	0	0	0	0	0	0	0	0	0	0	0	0	0	3	1	0	6	4	4	1	0	2	1	1	0	1	3	0	0	0	0	mature_unique
rno-miR-448-3p	0	0	0	0	0	0	0	0	0	0	0	0	0	0	0	0	0	0	1	1	0	4	1	3	1	0	5	2	4	0	2	3	0	1	0	1	mature_unique
rno-miR-449a-5p	2	5	0	3	2	2	3	2	2	1	4	8	2	8	3	7	5	4	179	110	4	443	158	86	161	25	329	189	80	15	68	181	0	168	31	9	mature_unique
rno-miR-449c-5p	0	1	2	0	1	1	1	1	0	4	4	4	2	4	4	2	12	1	18	8	0	24	18	8	11	2	31	23	11	5	2	11	0	18	7	1	mature_unique
rno-miR-450a-5p	3	0	1	2	0	0	4	4	0	2	2	4	2	5	2	4	5	0	605	289	2	1039	253	77	103	44	297	383	165	35	193	299	1	349	127	76	mature_unique
rno-miR-451-3p	12	22	11	20	21	35	46	36	18	19	29	57	23	52	12	37	53	10	1	0	0	0	3	1	5	0	3	0	0	1	0	3	0	2	0	0	mature_unique
rno-miR-451-5p	3162	5609	795	7080	6991	3708	3751	6818	2921	13118	10376	9880	8674	13340	11373	8385	32840	2905	134	62	1	337	101	44	70	30	109	124	60	29	96	103	10	168	74	25	mature_unique
rno-miR-455-3p	0	1	0	0	1	0	0	0	0	0	0	0	0	0	0	0	0	0	51	31	1	98	76	14	65	23	133	57	35	13	24	58	0	43	26	7	mature_unique
rno-miR-455-5p	0	0	0	0	1	0	0	0	0	0	0	1	0	0	0	0	0	0	7	5	0	22	7	4	3	0	19	6	1	0	2	15	0	10	3	2	mature_unique
rno-miR-466b-1-3p	4	6	0	1	0	10	3	7	5	3	2	0	1	1	1	3	4	0	0	0	0	3	3	0	1	0	1	0	0	0	0	1	0	0	1	1	mature_unique
rno-miR-466b-2-3p	1	2	0	1	1	0	0	0	2	0	3	0	1	0	2	0	1	0	1	2	0	4	3	1	3	1	9	2	0	0	1	2	0	4	1	0	mature_unique
rno-miR-466c-5p	0	0	0	0	0	0	0	0	0	2	0	0	1	0	1	0	0	0	0	0	0	3	0	0	0	0	0	1	1	0	2	1	0	1	3	0	mature_unique
rno-miR-484	73	83	62	86	99	179	95	81	74	54	64	92	63	95	87	70	161	34	97	57	0	194	100	30	101	45	135	139	91	28	67	114	0	72	63	19	mature_unique
rno-miR-485-3p	0	0	0	0	0	0	0	0	0	0	0	0	0	0	0	0	0	0	1	0	0	4	3	0	1	0	0	1	1	0	0	1	0	0	2	0	mature_unique
rno-miR-485-5p	0	0	0	0	0	0	0	0	0	0	0	0	0	0	0	0	0	0	0	0	0	1	1	0	0	0	0	1	2	0	0	0	0	0	0	0	mature_unique
rno-miR-486-5p	2103253	1997647	1655114	1886567	2113334	1889127	1570691	1910854	1790648	967294	1502296	1499031	1860058	1762030	1649393	1416800	1565969	1617450	10561	10165	673	27101	47836	71303	84270	10497	51868	17583	14767	9746	11415	33865	3911	33257	12109	6824	mature_unique
rno-miR-487b-3p	0	0	0	0	0	0	0	0	0	0	0	0	0	0	0	0	0	0	0	0	0	3	1	0	1	2	1	0	0	0	1	1	0	0	2	0	mature_unique
rno-miR-488-3p	1	3	0	4	7	1	3	3	3	10	12	9	0	2	3	2	15	2	4	1	0	2	0	2	0	0	10	0	2	0	0	1	0	4	0	0	mature_unique
rno-miR-490-3p	0	0	0	0	0	0	0	0	0	0	0	0	0	0	0	0	0	0	7	0	0	12	8	1	3	1	8	3	1	0	3	10	0	4	1	0	mature_unique
rno-miR-490-5p	0	0	0	0	0	0	0	0	0	0	0	0	0	0	0	0	0	0	2	3	0	4	1	1	1	0	3	2	1	0	0	3	0	3	0	0	mature_unique
rno-miR-493-3p	0	0	0	0	0	0	0	0	0	0	0	0	0	0	0	0	0	0	0	0	0	0	0	0	0	0	0	0	0	0	0	1	0	0	0	0	mature_unique
rno-miR-493-5p	0	0	0	0	0	0	0	0	0	0	0	0	0	0	0	0	0	0	0	0	0	0	0	0	0	0	0	0	0	0	0	0	0	0	0	0	mature_unique
rno-miR-494-3p	0	0	0	0	0	0	0	0	0	0	0	0	0	0	0	0	0	0	0	0	0	0	1	0	1	0	0	0	0	0	0	0	0	0	0	0	mature_unique
rno-miR-495	0	0	0	0	0	0	0	0	0	0	0	0	0	0	0	0	0	0	0	0	0	0	0	0	0	0	0	0	0	0	0	0	0	0	0	0	mature_unique
rno-miR-496-3p	0	0	0	0	0	0	0	0	0	0	0	0	0	0	0	0	0	0	1	0	0	3	0	0	0	0	0	0	0	0	0	1	0	1	0	0	mature_unique
rno-miR-497-3p	0	0	0	0	0	0	0	0	0	0	0	0	0	0	0	0	0	0	5	3	0	12	4	1	0	0	3	2	2	1	0	8	0	6	1	2	mature_unique
rno-miR-497-5p	1	1	0	1	2	2	2	0	0	0	1	2	3	2	0	1	2	1	381	232	1	614	186	59	114	69	174	219	124	32	155	269	1	162	114	25	mature_unique
rno-miR-499-5p	0	0	0	0	0	0	0	0	0	0	0	0	0	0	0	0	0	0	7	5	0	21	6	4	2	2	5	4	1	1	4	2	0	9	3	1	mature_unique
rno-miR-500-3p	5	3	1	5	7	11	5	8	7	6	8	7	8	11	10	9	13	4	3	6	0	9	9	2	7	2	9	3	0	0	3	5	0	6	1	2	mature_unique
rno-miR-501-3p	24	11	18	62	27	42	13	26	13	16	22	50	13	21	13	8	31	16	19	13	1	15	13	0	7	10	3	23	10	2	12	5	0	10	22	7	mature_unique
rno-miR-503-3p	0	0	1	0	0	0	0	1	0	0	0	1	0	1	0	0	0	0	171	95	1	352	169	77	110	35	86	117	75	19	95	86	0	93	40	15	mature_unique
rno-miR-503-5p	0	0	0	0	0	0	0	1	0	0	0	0	0	0	0	0	0	0	2	1	0	2	3	1	20	1	4	4	0	0	5	4	0	6	0	1	mature_unique
rno-miR-504	0	0	0	0	0	1	0	0	0	0	0	0	0	0	0	0	0	0	5	1	1	8	18	1	8	3	28	5	4	1	1	2	0	3	0	0	mature_unique
rno-miR-505-3p	27	9	8	11	12	32	18	17	23	16	23	25	17	31	34	36	45	13	11	7	0	18	12	5	1	3	10	7	5	1	10	11	0	6	5	1	mature_unique
rno-miR-511-3p	2	4	0	2	0	1	1	1	0	2	5	1	1	5	3	3	5	0	1	1	0	3	0	1	1	0	1	2	0	0	2	3	0	1	0	1	mature_unique
rno-miR-532-3p	8	17	15	16	8	35	18	16	13	8	10	20	11	12	17	11	31	10	18	5	0	30	24	18	27	8	38	22	13	3	16	16	0	16	9	2	mature_unique
rno-miR-532-5p	3	7	4	6	4	3	3	10	3	3	2	5	4	13	7	4	22	1	62	83	0	179	98	125	38	8	100	64	31	15	53	65	0	123	59	16	mature_unique
rno-miR-539-3p	0	0	0	0	0	0	0	0	0	0	0	0	0	0	0	0	0	0	0	0	0	0	0	0	0	0	0	0	0	0	0	0	0	0	0	0	mature_unique
rno-miR-539-5p	0	0	0	0	0	0	0	0	0	0	0	0	0	0	0	0	0	0	0	0	0	1	0	0	0	0	1	1	0	0	0	0	0	0	0	0	mature_unique
rno-miR-540-3p	0	0	0	0	0	0	0	0	0	0	0	0	0	0	0	0	0	0	0	1	0	1	1	0	2	0	1	0	0	0	0	0	0	0	0	0	mature_unique
rno-miR-540-5p	0	0	0	0	0	0	0	0	0	0	0	0	0	0	0	0	0	0	1	0	0	0	0	2	0	0	0	0	0	0	0	0	0	0	0	0	mature_unique
rno-miR-541-5p	1	0	0	0	0	0	0	0	0	0	0	0	0	0	0	0	0	0	28	14	2	98	59	8	50	9	26	28	4	4	27	28	0	37	11	3	mature_unique
rno-miR-542-3p	0	0	0	0	0	0	1	0	0	0	0	1	0	0	1	0	0	0	38	16	1	137	58	29	20	4	63	47	19	2	11	31	0	70	15	7	mature_unique
rno-miR-542-5p	0	0	0	0	0	1	1	0	0	0	0	0	0	3	0	0	0	0	42	20	0	81	34	11	35	4	24	23	12	2	15	32	0	25	19	7	mature_unique
rno-miR-543-3p	0	0	0	0	0	0	0	0	0	0	0	0	0	0	0	0	0	0	0	0	0	0	0	0	0	0	0	0	0	0	0	0	0	0	0	0	mature_unique
rno-miR-547-3p	0	0	0	0	0	0	0	0	0	0	0	0	0	0	0	0	0	0	15	7	0	24	10	2	1	1	1	10	4	0	5	2	0	3	1	2	mature_unique
rno-miR-547-5p	0	0	0	0	0	0	0	0	0	0	0	0	0	0	0	0	0	0	22	14	0	62	24	3	32	9	14	14	13	5	10	5	0	11	5	1	mature_unique
rno-miR-551b-3p	0	0	0	0	0	0	0	0	0	0	0	0	0	0	0	0	0	0	0	0	0	0	0	0	0	0	0	2	0	0	0	0	0	0	0	0	mature_unique
rno-miR-582-3p	0	0	0	1	0	1	1	0	0	0	0	0	0	1	1	2	0	1	10	6	0	51	33	24	15	4	15	25	12	3	14	8	0	42	9	1	mature_unique
rno-miR-582-5p	0	0	0	0	0	0	0	0	0	1	0	0	0	0	0	0	0	0	0	0	0	4	1	0	0	2	1	1	0	0	2	0	0	2	1	1	mature_unique
rno-miR-592	0	0	0	0	0	0	0	0	0	0	0	0	0	0	0	0	0	0	0	0	0	0	0	0	0	0	0	0	0	0	0	0	0	0	0	0	mature_unique
rno-miR-598-3p	0	0	0	0	0	0	0	0	0	0	0	0	0	0	0	0	1	0	5	0	0	6	5	8	3	0	0	0	1	0	1	1	0	3	0	0	mature_unique
rno-miR-6215	0	0	0	0	0	0	0	0	0	1	0	0	0	0	0	0	1	0	0	0	0	2	3	0	0	0	0	0	0	0	0	1	0	0	0	0	mature_unique
rno-miR-6216	0	0	0	0	0	0	0	0	0	0	1	0	0	0	0	0	0	0	0	0	0	4	2	3	2	2	2	4	5	1	4	0	0	2	1	1	mature_unique
rno-miR-6315	3	1	3	3	6	9	1	2	2	4	1	5	2	3	3	3	8	11	2	2	0	0	2	7	3	0	5	3	0	0	3	1	0	3	0	0	mature_unique
rno-miR-6318	0	0	0	0	4	2	0	0	0	0	0	0	0	0	0	0	1	0	0	1	0	4	1	1	1	0	7	2	1	0	3	0	0	3	2	1	mature_unique
rno-miR-6325	0	0	0	0	0	0	0	0	0	0	0	0	0	1	0	0	0	0	0	2	0	1	1	1	1	0	1	0	0	0	0	1	0	2	0	0	mature_unique
rno-miR-6328	4	3	10	5	6	15	4	5	3	0	3	3	1	6	7	0	5	1	15	8	0	41	47	18	41	6	60	25	18	17	12	17	1	29	7	3	mature_unique
rno-miR-6329	0	0	0	1	3	0	4	1	0	3	2	5	1	6	0	3	5	0	6	2	0	17	9	7	7	0	6	5	1	1	5	1	0	4	4	0	mature_unique
rno-miR-6331	0	0	0	0	0	0	0	0	0	0	0	0	0	0	0	0	0	0	0	0	0	2	0	0	0	0	0	0	0	0	0	1	0	0	0	0	mature_unique
rno-miR-652-3p	96	78	47	172	110	230	107	103	114	121	123	162	78	195	222	120	478	111	193	134	1	378	229	108	131	52	179	107	70	17	53	236	0	145	82	29	mature_unique
rno-miR-653-5p	0	0	0	0	0	0	0	0	0	0	2	0	0	0	0	0	1	0	0	0	0	3	0	0	0	0	0	0	0	0	0	0	0	1	0	0	mature_unique
rno-miR-664-2-5p	2	0	0	0	0	0	0	0	1	0	0	0	0	0	0	0	0	0	6	6	0	37	24	10	57	4	18	23	8	1	20	30	0	24	8	1	mature_unique
rno-miR-664-3p	3	2	2	3	2	4	3	2	3	0	3	6	1	4	2	2	4	2	105	57	0	188	170	38	132	65	209	114	70	26	59	119	1	136	60	19	mature_unique
rno-miR-666-3p	0	0	0	0	0	0	0	0	0	0	0	0	0	0	0	0	0	0	0	1	0	0	0	0	0	0	0	0	0	0	0	0	0	0	0	0	mature_unique
rno-miR-666-5p	0	0	0	0	0	0	0	0	0	0	0	0	0	0	0	0	0	0	1	1	0	0	1	1	0	0	0	0	0	0	0	0	0	0	0	0	mature_unique
rno-miR-667-3p	0	0	0	0	0	0	0	0	0	0	0	0	0	0	0	0	0	0	1	2	0	1	0	0	1	0	4	3	0	1	1	3	0	1	0	0	mature_unique
rno-miR-668	0	0	0	0	0	0	0	0	0	0	0	0	0	0	0	0	0	0	3	1	0	2	1	2	0	1	1	0	0	0	0	0	0	0	0	0	mature_unique
rno-miR-671	5	4	5	3	1	9	4	1	1	1	4	4	0	3	2	3	2	1	25	25	2	90	119	30	101	11	127	46	29	5	23	46	0	48	10	10	mature_unique
rno-miR-672-3p	0	0	0	0	0	0	0	0	0	0	0	0	0	0	0	0	0	0	7	6	0	20	5	1	9	3	5	9	4	0	8	9	0	12	2	0	mature_unique
rno-miR-672-5p	1	0	0	2	0	0	0	0	1	0	0	0	0	1	1	1	0	3	70	45	0	184	87	45	131	22	70	56	16	3	26	84	0	60	18	8	mature_unique
rno-miR-673-3p	0	0	0	0	0	0	0	0	0	0	0	0	0	0	0	0	0	0	0	0	0	1	0	1	0	0	2	0	0	0	0	2	0	0	0	0	mature_unique
rno-miR-673-5p	0	0	0	0	0	0	0	0	0	0	0	0	0	0	0	0	0	0	0	0	0	0	0	0	1	0	0	0	0	0	0	0	0	2	0	0	mature_unique
rno-miR-674-3p	3	8	3	7	8	9	6	6	5	1	5	6	2	8	2	4	6	3	139	90	0	274	177	30	100	28	64	137	75	19	107	91	2	109	75	13	mature_unique
rno-miR-674-5p	1	0	0	0	0	2	0	2	1	1	0	0	0	0	1	1	1	0	8	5	0	13	14	2	7	4	9	6	3	3	5	5	0	6	5	1	mature_unique
rno-miR-702-3p	2	1	0	1	1	7	1	5	4	1	2	2	1	1	2	4	1	1	14	16	0	31	37	8	59	11	87	22	32	7	18	12	0	32	17	7	mature_unique
rno-miR-708-3p	0	0	0	0	0	0	0	0	0	0	0	0	0	0	0	0	0	0	1	3	0	9	4	3	10	2	5	3	2	1	2	3	0	5	0	0	mature_unique
rno-miR-708-5p	0	0	0	0	0	0	0	0	0	0	0	0	0	0	0	0	0	0	11	5	0	18	8	4	4	5	3	11	5	1	9	10	0	5	3	1	mature_unique
rno-miR-758-3p	0	0	0	0	0	0	0	0	0	0	0	0	0	0	0	0	0	0	0	0	0	0	0	0	0	0	0	0	0	0	0	0	0	0	0	0	mature_unique
rno-miR-760-3p	0	1	0	0	0	1	0	0	2	0	0	2	0	2	1	1	0	1	0	1	0	5	5	0	3	1	4	1	0	1	3	0	0	6	0	2	mature_unique
rno-miR-770-3p	0	0	0	0	0	0	0	0	0	0	0	0	0	0	0	0	0	0	0	0	0	0	0	0	0	0	0	0	0	0	0	0	0	0	0	0	mature_unique
rno-miR-770-5p	0	0	0	0	0	0	0	0	0	0	0	0	0	0	0	0	0	0	0	0	0	0	1	0	2	0	0	0	1	0	0	0	0	0	0	0	mature_unique
rno-miR-7a-1-3p	0	2	0	2	2	1	2	1	1	2	1	2	1	2	0	2	2	1	7	4	1	15	5	0	6	2	6	2	6	1	2	8	0	6	0	0	mature_unique
rno-miR-7a-2-3p	0	0	0	0	0	0	0	0	0	0	0	0	0	0	0	0	0	0	0	0	0	0	0	0	0	0	0	0	0	0	0	0	0	0	0	0	mature_unique
rno-miR-7a-5p	0	0	2	1	2	0	0	1	0	1	1	0	1	0	1	1	0	0	3	4	0	21	4	2	2	0	6	9	2	0	2	6	0	14	7	3	mature_unique
rno-miR-7b	0	0	0	0	0	0	0	0	0	0	0	0	0	0	0	0	0	0	0	0	0	0	0	0	0	0	0	0	0	0	0	0	0	0	0	0	mature_unique
rno-miR-872-3p	25	17	16	62	35	34	29	15	19	74	52	49	36	97	93	32	162	39	70	29	0	89	39	8	27	11	42	38	25	11	27	38	0	40	21	4	mature_unique
rno-miR-872-5p	5	18	7	36	24	13	14	34	4	36	34	49	22	62	22	35	99	11	111	51	1	308	64	27	30	10	70	103	44	9	61	83	0	112	26	22	mature_unique
rno-miR-873-3p	0	0	0	0	0	0	0	0	0	0	0	0	0	0	0	0	0	0	0	1	0	0	1	4	2	0	1	2	5	1	1	3	0	3	4	1	mature_unique
rno-miR-873-5p	0	0	0	0	0	0	0	0	0	0	0	0	0	0	0	0	0	0	2	0	0	1	1	1	0	0	1	1	1	0	0	0	0	2	0	0	mature_unique
rno-miR-874-3p	2	0	0	0	0	0	1	0	2	1	0	0	0	2	0	0	0	0	59	45	0	67	38	18	56	44	68	48	60	20	37	82	0	30	50	20	mature_unique
rno-miR-874-5p	0	0	0	0	0	0	0	0	0	0	0	0	0	0	0	0	0	0	5	1	0	5	2	1	0	1	6	3	0	0	4	7	0	6	3	0	mature_unique
rno-miR-877	15	3	9	15	4	44	18	9	11	10	13	23	3	11	6	12	20	14	5	3	0	9	18	7	12	1	12	11	6	2	6	23	0	11	6	5	mature_unique
rno-miR-879-3p	0	0	0	0	0	0	0	0	0	0	0	0	0	0	0	0	0	0	2	0	0	5	4	1	1	0	0	0	1	0	0	1	0	1	0	0	mature_unique
rno-miR-879-5p	0	0	0	0	0	0	0	0	0	0	0	0	0	0	0	0	0	0	12	10	0	32	2	2	1	2	9	10	4	5	8	19	0	15	8	3	mature_unique
rno-miR-92a-1-5p	1	0	0	0	1	2	2	1	2	0	0	2	0	0	0	0	0	0	12	6	0	19	8	3	4	2	7	6	7	0	8	10	0	7	4	0	mature_unique
rno-miR-92a-3p	18905	23709	15358	14397	32979	34447	28585	29495	12350	10685	23881	25818	13583	27753	12092	25557	19793	7665	7343	5150	97	18045	22167	4277	7271	1533	10631	5588	3284	837	3281	5953	37	10071	2668	685	mature_unique
rno-miR-92b-3p	33	22	25	14	29	36	28	24	25	12	24	22	13	15	20	21	26	9	3840	2957	144	11493	14596	4268	15848	1764	13008	4988	3927	1312	2739	7612	47	7551	2274	839	mature_unique
rno-miR-92b-5p	0	0	0	0	0	0	0	0	0	0	0	0	0	0	0	0	0	0	0	2	0	1	1	1	1	0	2	2	1	0	0	3	0	5	1	0	mature_unique
rno-miR-93-3p	2	6	0	1	4	3	8	8	2	3	2	4	3	5	2	6	5	1	18	18	1	39	11	6	13	7	17	21	15	1	11	17	0	11	14	2	mature_unique
rno-miR-935	0	0	0	0	0	0	0	0	0	0	0	0	0	0	0	0	0	0	0	0	0	0	0	0	0	0	0	0	0	0	0	0	0	0	0	0	mature_unique
rno-miR-93-5p	745	872	259	830	960	952	954	1354	523	1227	1305	1546	1032	2128	1160	1479	2338	453	337	248	1	920	417	119	250	52	301	299	117	39	199	382	2	426	161	40	mature_unique
rno-miR-96-5p	1	0	0	2	0	0	0	1	0	0	0	0	0	0	0	0	1	0	60	30	0	108	40	8	17	10	20	46	33	7	52	33	0	32	46	21	mature_unique
rno-miR-98-3p	0	0	1	0	1	0	1	0	0	2	2	4	1	0	2	0	4	0	19	7	0	20	4	1	2	4	11	12	3	1	9	9	1	18	8	1	mature_unique
rno-miR-98-5p	48	146	30	119	119	52	119	232	39	143	232	222	117	262	128	215	165	47	183	74	0	452	208	218	104	12	216	149	50	10	80	181	1	334	65	25	mature_unique
rno-miR-99a-3p	0	0	0	1	0	0	0	0	0	0	0	0	0	0	0	0	0	0	15	6	1	40	28	27	10	5	35	23	10	9	14	25	0	26	12	3	mature_unique
rno-miR-99a-5p	9	3	2	7	9	1	1	3	0	1	3	2	3	4	3	2	4	3	3212	1558	8	4178	1734	214	1184	995	1023	4111	1201	437	2047	1139	2	1900	2128	790	mature_unique
rno-miR-99b-3p	1	0	1	0	0	1	0	0	0	0	1	0	0	0	0	0	0	0	8	3	0	22	40	11	31	3	36	9	4	0	13	21	1	25	4	0	mature_unique
rno-miR-99b-5p	170	69	78	313	150	187	68	99	70	54	66	120	69	78	51	62	76	136	32229	23066	549	41666	59772	11512	35147	25091	24566	57504	23723	10726	27948	24647	178	41995	40482	11261	mature_unique
rno-miR-9a-3p	0	0	0	0	0	0	0	0	0	0	0	0	0	0	0	0	0	0	1	0	0	1	0	0	0	1	0	0	1	0	0	0	0	0	0	0	mature_unique
rno-miR-9a-5p	0	0	0	0	0	0	1	0	0	0	0	0	0	1	0	0	1	0	4	5	0	10	4	3	4	0	5	1	0	0	0	4	0	6	1	1	mature_unique
rno-miR-9b-3p	0	0	0	0	0	0	0	0	0	0	0	0	0	0	0	0	0	0	1	1	0	5	2	0	0	0	2	0	0	0	0	0	0	3	1	1	mature_unique
ame-miR-3776	1	0	0	0	0	2	2	0	1	0	0	0	0	0	0	0	2	0	0	0	0	2	5	0	0	1	2	3	0	3	0	1	0	2	1	1	maturehomolog_unique
ath-miR5658	0	0	0	0	0	0	0	0	0	0	0	0	0	0	0	0	0	0	0	0	0	0	0	1	1	0	0	0	0	0	0	0	0	0	0	0	maturehomolog_unique
blv-miR-B3-3p	1	3	0	2	0	8	0	0	4	3	2	0	0	0	1	1	1	1	23	6	0	21	20	3	9	10	9	12	7	1	8	12	0	9	14	0	maturehomolog_unique
bmo-miR-2779	0	0	0	0	1	1	0	3	0	1	0	0	0	0	0	1	0	0	3	2	0	14	19	1	12	0	6	6	3	0	4	4	0	6	3	1	maturehomolog_unique
bta-miR-1434-5p	0	0	0	0	0	1	0	1	0	0	0	0	0	0	0	0	0	0	10	5	0	10	1	0	0	2	2	0	1	1	4	1	1	0	2	0	maturehomolog_unique
bta-miR-1940	0	0	0	1	1	0	0	0	0	0	0	0	0	0	0	1	0	0	14	9	0	11	7	8	2	2	1	5	1	3	3	1	0	3	0	1	maturehomolog_unique
bta-miR-2340	646	121	246	343	187	278	313	79	269	121	511	559	255	625	356	823	417	161	7674	9007	198	21759	24799	2787	17311	4125	10869	1747	6466	3163	6389	7190	41	19549	4914	2292	maturehomolog_unique
bta-miR-2478	4	2	5	8	11	16	18	4	3	6	9	11	13	18	3	15	31	4	213	139	3	737	226	150	473	122	176	342	132	41	376	403	3	228	143	34	maturehomolog_unique
bta-miR-2487	71	74	190	239	102	447	112	102	196	339	278	204	151	274	229	158	713	105	16	9	0	18	21	8	8	11	22	11	4	3	4	10	0	20	6	4	maturehomolog_unique
bta-miR-26c	7033	10165	2015	6032	12176	6798	8665	14851	4693	11851	14622	15047	9942	17237	6175	12638	16294	3204	56326	29401	197	117002	34265	9330	22189	9097	28053	40065	21014	4972	30991	30105	119	34291	20984	5683	maturehomolog_unique
bta-miR-2887	0	0	0	0	1	0	0	0	2	1	0	1	0	3	0	1	0	0	2	0	0	1	4	1	0	1	0	2	0	0	3	0	0	0	0	0	maturehomolog_unique
bta-miR-2889	1	0	3	0	1	1	2	3	6	2	1	3	1	2	0	0	3	0	1	2	0	2	5	0	2	0	6	2	1	1	2	2	0	2	3	1	maturehomolog_unique
bta-miR-2898	133	88	83	183	118	411	177	127	152	60	142	149	113	107	148	188	272	77	279	239	5	741	890	255	724	225	1089	518	301	102	372	471	1	411	185	86	maturehomolog_unique
bta-miR-2904	1	0	5	1	1	3	1	0	2	0	3	1	0	1	2	0	0	0	4	4	0	4	7	2	2	0	2	2	2	2	5	3	0	4	0	0	maturehomolog_unique
bta-miR-2957	0	1	0	4	0	1	1	2	0	0	1	0	0	1	1	3	1	1	28	17	0	83	19	9	23	6	35	28	17	5	15	15	0	38	14	4	maturehomolog_unique
bta-miR-3596	1105	1009	574	534	1285	1918	998	1198	543	599	1230	1842	638	1002	670	1238	920	358	1243	712	9	2311	1037	637	1119	262	950	905	295	63	554	1222	8	1108	444	130	maturehomolog_unique
bta-miR-3600	534	789	296	568	903	635	952	928	542	936	996	1374	585	1456	680	1033	1582	345	21081	12143	102	54882	20170	4582	10487	3460	17100	22164	10743	2812	17381	18661	54	32039	12756	3649	maturehomolog_unique
bta-miR-3601	1	0	0	0	0	0	0	0	0	0	0	0	0	3	0	0	0	0	46	19	0	104	44	10	35	8	32	26	11	2	18	33	0	33	21	7	maturehomolog_unique
bta-miR-3604	2	2	2	2	1	3	1	2	0	2	3	4	2	4	3	2	1	1	1686	957	19	4840	1767	884	998	208	2212	1477	681	165	993	2113	4	2359	684	192	maturehomolog_unique
bta-miR-574	0	0	2	0	0	1	0	1	0	0	0	0	0	0	0	1	0	0	2	1	0	1	4	1	2	3	8	0	0	1	1	0	0	0	0	1	maturehomolog_unique
bta-miR-669	1	1	0	1	0	2	0	0	0	1	2	3	0	1	0	0	1	0	196	164	4	424	318	51	317	129	800	253	183	44	109	215	2	118	66	17	maturehomolog_unique
ccr-miR-132b	1	0	0	0	0	0	0	0	0	0	0	0	0	0	0	0	0	0	0	0	0	0	0	0	0	0	0	0	0	0	0	1	0	0	0	0	maturehomolog_unique
cfa-miR-1271	0	0	1	0	0	0	0	0	0	0	0	0	0	0	0	0	0	0	1	1	0	0	0	0	0	1	0	3	1	0	3	1	0	1	1	0	maturehomolog_unique
cgr-miR-1260	56	42	46	73	20	242	87	34	57	22	35	73	39	44	39	95	91	14	141	137	8	467	337	155	610	127	837	263	214	111	199	317	4	251	130	47	maturehomolog_unique
cgr-miR-1285	62	102	127	267	229	547	68	108	164	304	237	218	90	277	195	291	434	174	56	46	2	57	66	21	27	12	16	19	59	14	56	18	0	18	15	6	maturehomolog_unique
cin-miR-3575-5p	0	0	0	0	0	0	0	0	0	0	0	0	0	0	0	0	0	0	153	103	0	304	75	12	18	12	46	142	35	3	96	32	0	48	40	9	maturehomolog_unique
dme-miR-10-3p#bmo-miR-10-3p#tca-miR-10-3p#cqu-miR-10-3p#mse-miR-10a	0	1	0	0	1	0	0	0	0	0	1	2	2	0	0	0	2	0	22	11	0	71	48	58	51	3	37	23	6	2	17	17	0	36	7	0	maturehomolog_unique
dme-miR-4949-5p	0	0	0	0	0	1	0	0	1	0	0	1	0	0	0	0	0	1	4	4	0	10	6	2	13	5	17	3	5	0	1	4	0	5	0	1	maturehomolog_unique
dre-miR-125a#fru-miR-125a#tni-miR-125a#xtr-miR-125a#aca-miR-125a-5p#ola-miR-125a-5p	0	0	0	0	0	0	0	0	0	0	0	0	0	0	0	0	0	0	12	4	0	14	7	0	4	2	2	12	9	6	3	3	0	4	6	3	maturehomolog_unique
eca-miR-1271	15	5	10	66	27	27	10	8	16	6	10	33	6	14	10	13	29	38	85	51	0	75	165	13	21	56	16	92	58	31	69	30	0	69	76	34	maturehomolog_unique
gga-miR-124c-5p	0	0	0	0	0	0	0	0	0	0	0	0	0	0	0	0	0	0	0	0	0	0	0	0	0	0	0	0	0	0	0	0	0	0	0	0	maturehomolog_unique
gga-miR-1692	0	1	0	3	1	1	1	1	1	1	2	2	3	2	2	0	2	1	7	2	0	12	19	5	5	0	5	6	0	0	5	0	0	11	6	0	maturehomolog_unique
gga-miR-1766	4	13	2	3	14	25	4	15	0	11	15	7	2	7	4	17	6	4	185	119	0	200	192	72	39	15	26	33	84	26	85	38	1	51	53	13	maturehomolog_unique
gga-miR-3535	0	1	1	3	4	4	1	2	0	0	4	0	0	1	0	2	0	0	53	30	1	110	35	55	15	6	11	10	26	3	16	7	0	21	8	2	maturehomolog_unique
hcmv-miR-US25-1-3p	1	0	0	1	0	0	0	0	0	0	0	0	0	0	0	0	0	0	59	34	0	57	99	13	28	46	20	82	38	14	48	19	0	68	64	15	maturehomolog_unique
hco-miR-5978	8	10	2	7	9	16	2	7	1	4	13	7	8	6	5	6	10	3	72	69	0	119	180	79	94	19	53	44	33	17	48	62	0	92	41	9	maturehomolog_unique
hhv6b-miR-Ro6-1-3p	1	1	7	0	1	5	0	0	2	1	0	0	0	0	2	1	1	2	1	0	0	2	3	2	1	0	0	3	0	1	1	1	0	1	0	0	maturehomolog_unique
hsa-miR-103b	378	412	187	490	454	502	546	559	325	736	658	815	402	1221	774	566	1485	465	369	323	1	1006	833	374	742	96	604	295	194	53	218	453	1	743	216	51	maturehomolog_unique
hsa-miR-1261	1	1	1	1	0	3	0	0	1	0	1	3	0	1	0	0	5	2	4	0	0	7	4	2	1	3	4	3	1	3	5	5	0	8	2	0	maturehomolog_unique
hsa-miR-1271-3p	0	0	0	1	0	0	0	1	1	1	0	0	0	0	0	1	2	0	7	5	0	5	6	1	1	1	2	4	2	0	3	5	0	1	1	0	maturehomolog_unique
hsa-miR-1273g-3p	2	2	19	8	10	36	0	3	12	4	20	6	3	4	3	9	4	5	40	37	2	56	75	26	31	6	9	13	41	24	59	11	1	13	9	9	maturehomolog_unique
hsa-miR-1303#ptr-miR-1303	40	46	86	164	133	301	34	65	98	170	139	124	50	162	127	163	233	110	73	57	4	64	74	23	33	7	10	18	58	16	79	21	0	30	21	6	maturehomolog_unique
hsa-miR-148a-3p#mmu-miR-148a-3p#gga-miR-148a#ssc-miR-148a-3p#bta-miR-148a#xtr-miR-148a#oan-miR-148-3p#mml-miR-148a#cfa-miR-148a#ptr-miR-148a#mdo-miR-148#eca-miR-148a#tgu-miR-148#ppy-miR-148a#aca-miR-148a-3p	422	858	156	1158	963	382	1063	1247	278	1245	1663	1722	815	1783	841	862	2343	413	1712	1514	36	6299	3210	2534	1417	310	3601	1896	882	318	922	2178	7	3173	868	219	maturehomolog_unique
hsa-miR-148a-5p#mmu-miR-148a-5p#ssc-miR-148a-5p	33	42	4	36	40	30	34	48	26	63	63	55	33	40	58	31	141	23	13	17	0	47	45	33	23	4	21	16	8	5	16	13	0	52	11	3	maturehomolog_unique
hsa-miR-16-2-3p	0	0	0	0	0	0	0	0	0	0	0	0	0	0	0	0	0	0	33	7	1	45	25	3	8	1	12	25	5	3	11	10	0	15	7	3	maturehomolog_unique
hsa-miR-3168	0	0	10	4	1	3	6	2	4	0	4	3	3	3	0	3	13	7	275	424	1	68	3	4	54	1661	12	69	609	1121	508	27	11	9	392	372	maturehomolog_unique
hsa-miR-3184-3p	413	268	429	354	270	950	895	343	425	206	383	396	160	350	153	395	563	208	482	403	4	1412	1417	460	1456	261	1438	712	417	120	574	786	2	958	304	99	maturehomolog_unique
hsa-miR-3184-5p	189	124	229	163	146	380	205	157	188	120	164	175	84	168	146	173	215	93	18	13	0	53	45	18	33	3	64	18	14	5	12	22	0	26	7	2	maturehomolog_unique
hsa-miR-3195	0	0	1	0	0	1	0	0	1	0	0	0	0	0	0	0	1	1	2	2	0	3	7	1	1	3	4	6	2	0	3	3	0	3	1	1	maturehomolog_unique
hsa-miR-3529-3p	0	0	2	1	2	0	0	1	0	1	1	0	1	0	1	1	0	0	4	3	0	22	3	2	4	0	5	10	3	0	2	6	0	15	6	2	maturehomolog_unique
hsa-miR-3607-5p	0	0	0	0	0	0	0	0	0	0	0	0	0	0	0	0	0	0	15	14	0	7	1	1	0	0	0	0	5	2	11	5	0	0	7	0	maturehomolog_unique
hsa-miR-378g	0	0	0	0	0	0	0	0	0	0	0	1	0	0	0	0	0	0	2	1	0	11	6	2	3	0	2	1	0	0	1	2	0	2	1	0	maturehomolog_unique
hsa-miR-4286#bta-miR-4286	1	0	0	4	1	4	1	0	4	6	1	0	0	5	7	0	11	0	1	2	0	7	1	1	26	11	28	5	2	0	0	4	0	6	0	1	maturehomolog_unique
hsa-miR-4301	6	5	13	6	1	9	4	2	4	3	0	12	2	1	2	3	6	5	14	9	0	22	19	6	12	5	17	11	4	1	6	13	0	5	5	1	maturehomolog_unique
hsa-miR-4448	0	1	2	1	4	1	0	2	1	0	2	2	1	1	0	0	3	0	32	16	0	39	30	8	3	1	1	5	5	2	16	1	0	35	9	0	maturehomolog_unique
hsa-miR-4454	8	1	4	9	8	8	6	7	8	16	7	8	9	12	19	5	13	2	22	14	0	32	16	15	38	19	25	77	10	5	70	37	0	32	16	15	maturehomolog_unique
hsa-miR-4492	0	0	0	0	0	1	1	0	0	0	0	0	0	0	0	0	0	1	0	0	0	1	0	0	1	0	0	0	0	1	0	1	0	0	0	0	maturehomolog_unique
hsa-miR-449b-5p#mml-miR-449b#ptr-miR-449b#bta-miR-449b#ppy-miR-449b	0	0	0	0	1	0	0	1	0	2	3	2	4	4	1	3	7	2	15	7	0	17	10	3	5	3	9	9	4	2	2	5	0	4	1	1	maturehomolog_unique
hsa-miR-4523	1	2	2	2	1	2	4	3	3	1	4	4	3	3	2	0	2	2	2	0	0	3	1	1	0	2	6	0	1	0	2	0	0	3	0	0	maturehomolog_unique
hsa-miR-4791#ppy-miR-4791	0	0	0	0	0	0	1	0	0	0	0	0	0	0	0	0	0	0	9	4	0	7	8	5	34	2	3	5	4	1	3	7	0	12	3	2	maturehomolog_unique
hsa-miR-4792	0	0	0	1	2	5	2	1	2	1	6	1	1	1	1	2	3	1	2	2	1	5	17	2	17	0	10	10	6	4	4	6	0	14	8	2	maturehomolog_unique
hsa-miR-486-3p#mmu-miR-486-3p#mml-miR-486-3p#eca-miR-486-3p	32	46	173	24	28	172	151	113	51	89	77	54	40	99	15	87	116	8	6	5	0	21	36	11	26	4	16	16	7	0	9	13	0	21	8	0	maturehomolog_unique
hsa-miR-5585-3p	0	0	0	0	0	0	1	0	2	1	0	0	0	0	1	2	3	1	3	1	0	10	16	4	18	2	6	14	3	0	7	10	0	6	2	2	maturehomolog_unique
hsa-miR-574-3p#mmu-miR-574-3p#cfa-miR-574#ssc-miR-574#ggo-miR-574	0	1	0	2	0	2	0	0	0	1	2	3	1	1	0	0	1	1	256	220	6	563	395	67	398	159	971	332	260	58	139	284	3	147	90	23	maturehomolog_unique
mmu-let-7g-5p#hsa-let-7g-5p#bta-let-7g#oan-let-7g-5p#mml-let-7g#cfa-let-7g#ptr-let-7g#eca-let-7g#ssc-let-7g#tgu-let-7g#ppy-let-7g#aca-let-7g#cgr-let-7g-5p	3	7	1	4	13	1	9	9	0	8	8	4	4	12	3	10	9	0	14	7	0	36	22	9	13	0	15	15	3	1	5	12	0	26	3	4	maturehomolog_unique
mmu-miR-1187	2	2	1	2	2	0	0	1	1	2	2	2	2	0	1	3	1	0	1	2	0	6	5	1	4	1	5	1	0	0	1	0	0	5	2	1	maturehomolog_unique
mmu-miR-1195	0	2	2	0	0	0	3	0	0	1	1	0	0	0	0	0	0	0	1	2	0	10	12	3	5	2	6	5	0	4	4	5	0	5	1	0	maturehomolog_unique
mmu-miR-1247-5p#hsa-miR-1247-5p#ptr-miR-1247#ppy-miR-1247	0	0	0	2	0	0	0	0	0	0	0	0	0	0	0	0	0	0	62	25	2	134	88	24	104	44	119	82	104	49	46	84	1	50	46	23	maturehomolog_unique
mmu-miR-149-5p#hsa-miR-149-5p#mml-miR-149#ptr-miR-149#cfa-miR-149#eca-miR-149#ppy-miR-149#ssc-miR-149#ggo-miR-149#bta-miR-149-5p	0	0	0	0	0	0	0	0	2	0	0	0	0	0	0	0	0	0	11	10	0	28	27	5	13	5	24	11	8	6	6	8	0	7	6	6	maturehomolog_unique
mmu-miR-155-5p	0	0	1	0	0	0	1	3	0	1	1	0	0	0	1	0	1	0	6	3	0	19	2	0	3	1	0	5	5	0	8	5	0	6	1	3	maturehomolog_unique
mmu-miR-16-1-3p#oan-miR-16a-3p	1	2	2	3	1	1	0	3	0	6	2	3	3	7	3	2	8	1	0	0	0	3	4	1	2	0	2	0	1	0	2	0	0	2	1	1	maturehomolog_unique
mmu-miR-1895	0	0	1	0	0	1	0	0	0	0	0	0	0	0	0	0	1	0	0	0	0	2	1	1	0	2	3	0	0	0	2	0	0	3	1	0	maturehomolog_unique
mmu-miR-1957a	2	2	0	1	1	3	7	3	0	2	7	6	2	4	0	7	8	1	3	1	0	11	2	3	1	1	2	3	1	0	1	1	0	5	4	1	maturehomolog_unique
mmu-miR-1983	5	10	4	8	5	13	10	4	3	9	12	5	4	13	11	8	15	3	2	1	0	5	2	0	1	0	1	1	1	1	0	2	0	2	0	1	maturehomolog_unique
mmu-miR-2137	2	0	1	1	1	2	1	1	1	2	1	2	1	0	0	3	2	0	0	0	0	2	2	1	1	1	3	1	0	0	2	0	0	2	0	0	maturehomolog_unique
mmu-miR-3059-5p	0	0	0	0	0	0	0	0	0	0	0	0	0	0	0	0	0	0	0	0	0	0	0	0	0	0	0	0	0	0	0	0	0	0	0	0	maturehomolog_unique
mmu-miR-3071-3p	0	0	0	0	0	0	0	0	0	0	0	0	0	0	0	0	0	0	2	0	0	1	2	0	0	1	0	0	0	0	1	0	0	0	0	0	maturehomolog_unique
mmu-miR-3071-5p	0	0	0	0	0	0	0	0	0	0	0	0	0	0	0	0	0	0	0	0	0	0	0	0	0	0	0	0	0	0	1	0	0	0	0	0	maturehomolog_unique
mmu-miR-3074-2-3p	0	0	0	0	0	0	0	0	0	0	0	0	0	0	0	0	0	0	3	6	0	8	0	3	1	0	7	4	1	0	0	7	0	4	1	0	maturehomolog_unique
mmu-miR-3082-3p	2	2	1	0	1	2	1	0	0	0	1	2	1	0	0	0	0	2	0	3	0	2	4	3	1	0	0	1	1	0	0	4	0	4	0	1	maturehomolog_unique
mmu-miR-3084-3p	1	0	0	0	1	0	1	1	0	0	0	0	0	0	0	0	0	0	0	1	0	0	2	1	0	0	0	0	0	1	1	0	0	1	1	1	maturehomolog_unique
mmu-miR-3096a-5p	1	1	3	7	2	5	2	4	2	3	4	1	0	1	4	2	6	7	44	16	1	32	70	28	13	8	15	19	9	5	23	15	0	36	23	2	maturehomolog_unique
mmu-miR-3096b-5p	0	2	4	1	2	6	0	0	0	2	2	0	0	1	1	2	1	2	27	14	0	22	55	13	11	4	12	20	11	1	15	7	0	23	18	3	maturehomolog_unique
mmu-miR-30f	3	1	0	2	2	1	1	3	2	0	2	4	1	3	1	2	9	2	5	6	0	25	13	8	16	1	10	6	1	1	9	11	0	13	2	1	maturehomolog_unique
mmu-miR-3470b	0	0	0	1	0	1	1	1	0	0	1	0	0	0	2	0	0	0	1	0	0	2	5	2	4	1	2	1	0	2	0	0	0	5	0	0	maturehomolog_unique
mmu-miR-378d	0	0	0	0	0	1	1	0	0	0	0	0	0	1	0	0	0	0	1	3	0	15	9	3	5	1	8	1	3	1	3	1	0	9	1	0	maturehomolog_unique
mmu-miR-3968	0	1	1	1	0	5	2	2	2	0	1	2	2	3	1	2	2	0	3	2	0	8	6	1	4	3	4	7	1	0	7	3	0	3	3	0	maturehomolog_unique
mmu-miR-451b	13	25	10	19	18	39	44	35	16	24	30	60	20	50	11	38	46	10	0	0	0	0	3	1	5	0	2	0	0	1	0	2	0	2	0	0	maturehomolog_unique
mmu-miR-466i-5p	16	13	10	11	12	72	16	18	31	16	14	26	5	12	19	21	27	6	1	0	0	3	6	1	5	0	4	1	0	0	2	3	0	0	1	1	maturehomolog_unique
mmu-miR-5097	7	9	7	4	8	7	9	10	6	9	10	15	12	17	2	15	28	1	127	93	1	342	193	91	256	66	309	400	113	28	218	192	0	230	93	14	maturehomolog_unique
mmu-miR-5099	1	2	0	0	0	8	2	0	0	0	2	0	0	1	1	1	0	0	75	19	2	32	13	9	30	3	21	8	22	12	9	6	0	17	6	3	maturehomolog_unique
mmu-miR-5100	4	9	2	10	4	12	11	14	4	3	3	6	5	4	5	8	17	4	1	0	0	6	4	1	1	0	13	5	1	0	1	5	0	0	1	1	maturehomolog_unique
mmu-miR-5105	3	0	4	0	1	5	2	0	5	1	3	1	0	2	2	2	3	0	3	4	0	11	16	3	7	3	7	6	3	1	6	4	0	5	1	2	maturehomolog_unique
mmu-miR-5109	7	1	16	4	2	18	7	3	20	5	19	14	1	4	13	10	7	9	6	13	0	22	51	18	35	6	34	21	8	8	16	20	0	29	4	1	maturehomolog_unique
mmu-miR-5115	40	3	10	11	3	22	13	5	25	7	9	31	15	17	6	139	4	13	34	29	1	49	144	70	70	16	113	40	15	13	33	52	0	55	16	6	maturehomolog_unique
mmu-miR-5126	5	6	2	8	4	13	4	10	5	10	12	6	2	7	21	2	54	10	1	0	0	2	1	0	0	0	0	0	1	1	1	0	1	0	0	0	maturehomolog_unique
mmu-miR-6236	0	0	0	0	0	3	0	0	1	0	1	0	0	0	0	0	2	0	0	0	0	1	2	1	1	0	0	2	1	1	1	0	0	1	0	0	maturehomolog_unique
mmu-miR-6238	0	0	2	1	1	3	1	1	2	1	3	0	0	1	1	0	2	2	4	4	0	9	16	13	9	1	3	13	0	0	13	5	0	15	4	1	maturehomolog_unique
mmu-miR-6239	0	0	0	0	0	1	1	0	0	0	0	0	0	0	0	1	0	1	2	1	0	12	25	6	20	2	7	5	8	1	20	6	0	11	6	3	maturehomolog_unique
mmu-miR-6240	6	4	6	6	3	10	3	6	2	5	10	10	0	7	5	7	3	2	6	3	0	32	49	10	46	5	25	29	7	4	17	28	0	16	12	6	maturehomolog_unique
mmu-miR-6243	22	5	58	17	8	40	14	7	74	21	30	17	4	7	34	14	14	29	31	38	4	94	389	192	270	26	118	131	30	17	137	73	1	142	55	22	maturehomolog_unique
mmu-miR-6412	3	8	2	4	6	14	14	8	7	1	5	9	3	4	6	12	6	2	11	7	0	17	16	1	5	2	3	8	3	2	13	4	0	5	7	1	maturehomolog_unique
mmu-miR-6540-3p	0	0	0	0	0	0	0	0	0	0	0	0	0	0	0	0	0	0	0	0	0	0	0	0	0	0	0	0	0	0	0	0	0	0	0	0	maturehomolog_unique
mmu-miR-6540-5p	0	0	0	0	0	0	0	0	0	0	0	0	0	0	0	0	0	0	0	0	0	0	0	0	0	0	0	0	0	0	1	0	0	0	0	0	maturehomolog_unique
mmu-miR-676-5p	0	0	0	0	0	0	1	0	0	0	0	0	0	1	0	0	0	0	2	0	0	1	2	0	0	0	2	1	1	0	0	1	0	0	0	0	maturehomolog_unique
mmu-miR-690	0	0	0	0	0	0	0	0	0	0	0	0	0	0	0	0	1	0	4	2	0	6	3	5	6	0	1	5	3	0	6	4	0	9	3	0	maturehomolog_unique
mmu-miR-709	0	0	0	0	0	0	0	0	1	1	0	0	0	1	0	0	0	0	0	2	0	3	4	1	5	1	4	0	0	0	4	3	0	1	1	1	maturehomolog_unique
mmu-miR-744-3p#hsa-miR-744-3p	0	0	0	0	1	0	0	0	0	0	0	0	0	0	0	0	0	0	4	0	0	5	4	0	0	0	1	2	0	0	1	1	1	7	1	0	maturehomolog_unique
mmu-miR-744-5p#hsa-miR-744-5p#ptr-miR-744#bta-miR-744#ssc-miR-744#ppy-miR-744	52	40	53	38	45	108	77	69	30	33	35	64	33	62	39	72	85	28	51	26	0	111	174	33	150	19	158	63	30	10	24	91	1	78	21	10	maturehomolog_unique
mne-miR-140	1	2	1	1	1	1	5	2	1	0	2	6	3	3	2	1	4	0	0	2	0	1	0	0	1	0	0	0	0	0	0	2	0	2	0	0	maturehomolog_unique
oan-miR-1386	13	13	12	21	18	28	42	20	12	14	25	42	10	38	14	43	39	7	33	25	0	95	95	14	77	19	65	130	24	13	101	89	0	68	40	18	maturehomolog_unique
ppy-miR-151b	32	60	25	42	51	40	35	45	29	35	66	59	34	55	17	35	58	24	1543	1363	26	4451	3816	4540	3622	352	2682	1730	799	281	1265	1901	5	3405	969	165	maturehomolog_unique
sha-miR-716b	0	0	21	1	6	20	3	3	18	15	11	6	2	3	9	3	3	5	16	7	0	17	13	10	8	3	2	12	5	7	24	5	1	10	4	0	maturehomolog_unique
spu-miR-5993	0	0	0	0	0	0	0	0	0	0	0	0	0	0	0	0	0	0	0	0	0	1	2	0	0	0	0	0	0	0	0	0	0	0	0	0	maturehomolog_unique
ssc-miR-1285	2	7	6	8	12	16	6	4	3	10	7	13	4	24	7	9	29	7	14	4	0	24	19	3	14	6	4	13	10	1	25	8	0	16	10	2	maturehomolog_unique
chr10_57073836_57073919	0	0	0	0	0	0	0	0	0	0	0	0	0	0	0	0	0	0	367	229	0	632	198	54	0	67	177	220	119	30	0	271	0	159	121	27	newMicroRNA_fastgenome
chr10_62480454_62480538	0	0	0	0	0	0	0	0	0	0	0	0	0	0	0	0	0	0	0	0	0	0	4	0	0	0	2	0	0	0	0	6	0	0	0	0	newMicroRNA_fastgenome
chr10_62480737_62480819	0	0	0	0	0	0	0	0	0	0	0	0	0	0	0	0	0	0	0	0	0	0	0	0	0	0	0	0	0	0	0	0	0	0	0	0	newMicroRNA_fastgenome
chr10_75386851_75386932	0	69	0	0	72	47	74	158	0	282	0	223	0	212	0	0	0	0	0	64	0	241	0	0	0	0	135	0	49	0	0	0	0	190	29	0	newMicroRNA_fastgenome
chr10_76049282_76049366	0	491	0	586	395	450	725	358	0	0	0	1943	0	0	0	0	0	98	650	393	0	2094	467	189	144	61	265	541	248	0	433	532	0	894	458	0	newMicroRNA_fastgenome
chr11_16397543_16397626	0	0	0	0	0	0	0	0	0	0	0	0	0	0	0	0	0	0	0	218	0	560	0	30	252	146	169	572	176	0	313	164	0	264	298	122	newMicroRNA_fastgenome
chr11_36339320_36339403	14	13	0	0	0	20	0	23	0	0	24	24	0	24	0	22	0	8	0	13	0	23	29	4	15	5	0	9	0	0	11	9	0	0	7	0	newMicroRNA_fastgenome
chr1_153476667_153476759	0	0	0	0	0	0	0	0	0	0	0	0	0	0	0	0	0	0	5	4	0	9	3	3	4	0	5	8	7	0	6	13	0	6	0	0	newMicroRNA_fastgenome
chr11_78139668_78139752	0	0	0	0	0	0	0	0	0	0	49	0	0	47	4	0	0	0	1135	1079	0	3278	3029	3102	2501	327	2033	1270	614	0	1006	1516	0	2589	898	0	newMicroRNA_fastgenome
chr1_186833448_186833547	0	0	0	0	0	0	0	0	0	0	0	0	0	0	0	0	0	0	0	0	0	0	2	0	0	0	0	0	0	0	0	0	0	0	1	0	newMicroRNA_fastgenome
chr1_209040267_209040354	0	0	0	265	232	0	0	0	0	0	0	0	0	0	0	0	0	0	0	0	0	0	0	0	0	0	0	1117	0	0	0	0	0	0	475	0	newMicroRNA_fastgenome
chr12_17608379_17608463	264	287	161	268	252	516	314	299	302	292	327	369	192	435	451	282	742	236	0	23	0	0	0	0	69	0	0	0	0	0	0	0	0	0	0	0	newMicroRNA_fastgenome
chr1_22266733_22266824	0	0	0	0	0	0	0	0	0	0	0	0	0	0	0	0	0	0	1394	872	0	1520	0	1	282	0	0	0	942	0	471	0	0	0	0	0	newMicroRNA_fastgenome
chr1_251558049_251558132	0	0	0	0	283	0	0	0	0	0	0	0	0	0	0	0	387	0	22201	10382	0	48336	21614	14179	24999	3545	27039	25390	11401	3481	20918	27952	0	80144	18697	7741	newMicroRNA_fastgenome
chr13_101253966_101254066	0	0	0	0	0	0	0	0	0	0	0	0	0	0	0	0	0	0	94	0	0	249	113	0	240	0	147	56	0	0	50	114	0	32	57	0	newMicroRNA_fastgenome
chr13_92545079_92545160	0	0	0	6	0	5	6	0	0	0	0	5	0	0	9	0	18	0	0	0	0	0	0	0	4	0	0	0	0	0	0	5	0	0	0	0	newMicroRNA_fastgenome
chr1_56486961_56487047	182	0	69	350	0	192	0	0	0	43	0	0	0	0	0	0	0	0	35867	25756	0	46429	66392	0	39241	27986	27822	63926	0	0	31431	27770	0	47028	0	0	newMicroRNA_fastgenome
chr1_56487580_56487664	0	0	0	0	0	0	0	0	0	0	0	0	0	0	0	0	0	0	22307	18447	0	0	19331	6230	17408	11286	14495	29480	18097	5850	18014	12943	0	13361	18263	6302	newMicroRNA_fastgenome
chr15_99854194_99854273	70	0	0	0	0	88	0	255	0	0	224	0	0	330	180	0	207	0	0	0	0	89	30	0	0	0	0	0	0	0	28	0	0	0	0	0	newMicroRNA_fastgenome
chr17_12597359_12597440	0	0	0	0	0	0	0	0	0	0	0	0	0	0	0	0	0	0	46	0	0	58	34	14	46	0	64	46	47	0	28	62	0	0	44	0	newMicroRNA_fastgenome
chr17_15980056_15980141	0	0	0	0	0	0	0	0	0	0	0	0	3	2	0	0	0	0	3	0	0	0	3	0	2	0	3	0	0	0	0	0	0	0	0	0	newMicroRNA_fastgenome
chr17_16097405_16097483	0	0	0	0	0	0	0	0	0	0	0	0	0	0	0	0	0	0	0	67	0	0	0	0	0	60	0	92	53	0	69	31	0	79	79	0	newMicroRNA_fastgenome
chr17_7351451_7351539	0	0	0	3254	0	0	0	0	0	0	0	0	0	0	0	0	0	0	13430	6236	0	32909	14242	0	7866	2440	12266	11523	4890	1436	8799	10602	0	18722	6598	2170	newMicroRNA_fastgenome
chr17_7351693_7351775	0	0	0	0	0	0	0	0	0	0	0	0	0	0	0	0	0	0	1507	0	0	0	0	0	0	292	0	0	575	0	823	1292	0	1396	724	150	newMicroRNA_fastgenome
chr1_78544327_78544414	6	3	0	6	10	6	9	10	0	0	6	9	0	18	6	10	28	0	18	14	0	146	30	2	18	6	16	30	0	0	16	25	0	30	14	4	newMicroRNA_fastgenome
chr18_16219580_16219661	0	0	0	0	0	0	0	0	0	0	0	0	0	0	0	0	0	0	0	0	0	0	0	0	0	0	0	0	0	0	0	0	0	0	0	0	newMicroRNA_fastgenome
chr18_57623747_57623830	0	0	0	0	0	0	0	0	0	0	0	0	0	0	0	0	0	0	919	390	0	1531	0	0	0	0	205	803	261	0	471	0	0	0	333	232	newMicroRNA_fastgenome
chr18_57625124_57625204	0	0	0	0	0	0	0	0	0	0	0	0	0	0	0	0	0	0	136688	87358	0	433812	227256	359438	166298	24002	262062	180244	66466	23386	93696	167760	360	297109	77768	19964	newMicroRNA_fastgenome
chr19_11114654_11114744	0	0	0	0	0	0	0	0	0	0	0	0	0	0	0	0	0	0	0	0	0	0	0	0	0	0	0	0	0	0	0	0	0	0	0	0	newMicroRNA_fastgenome
chr19_25638578_25638661	0	0	0	0	0	0	0	0	0	0	0	0	0	0	0	0	0	0	3331	2047	0	6926	2171	733	1639	869	2927	3107	1697	680	2050	2733	0	2358	0	0	newMicroRNA_fastgenome
chr19_25667395_25667479	419	437	0	478	536	464	473	701	0	797	819	690	447	1008	484	632	1304	181	540	475	0	1249	1196	531	559	0	920	390	0	0	272	823	0	701	0	0	newMicroRNA_fastgenome
chr19_35121993_35122076	0	0	0	0	5	0	0	0	0	0	0	0	0	0	0	0	0	0	0	0	0	4	4	0	0	0	5	0	0	0	0	0	0	3	0	0	newMicroRNA_fastgenome
chr19_37422714_37422799	1124	905	311	935	1131	1468	1268	1327	601	1197	1417	1567	887	1741	1084	1272	2632	634	617	495	0	1647	1726	549	835	158	822	576	279	108	396	579	0	1105	320	71	newMicroRNA_fastgenome
chr1_95596079_95596160	0	106	227	139	50	462	31	80	0	44	59	44	0	62	21	56	140	27	2727	2330	12	4715	2236	1266	1742	741	1432	1971	1076	295	1275	1909	0	1276	1144	242	newMicroRNA_fastgenome
chr20_44425171_44425256	0	0	0	0	0	0	0	0	0	0	0	0	0	0	0	0	0	0	11	0	0	23	0	10	16	0	0	24	0	0	0	0	0	0	0	0	newMicroRNA_fastgenome
chr2_181395424_181395508	0	0	0	0	0	0	0	0	0	0	0	0	0	0	0	0	0	0	0	1756	0	6725	8747	2848	11215	0	9269	3433	2700	0	0	5089	0	4939	1452	603	newMicroRNA_fastgenome
chr3_18652009_18652090	0	0	0	252	0	0	320	0	0	0	0	0	0	0	228	267	0	0	0	0	0	0	0	714	1401	0	0	791	473	0	637	0	0	0	472	0	newMicroRNA_fastgenome
chr3_4200060_4200164	22	12	12	15	52	75	66	39	33	45	197	79	4	32	59	20	80	34	0	0	0	0	0	0	0	0	0	0	0	0	0	0	0	0	0	0	newMicroRNA_fastgenome
chr3_78648934_78649019	0	0	0	0	0	0	0	0	0	0	0	0	0	0	0	0	0	0	0	0	0	0	0	0	0	0	0	0	0	0	0	0	0	0	0	0	newMicroRNA_fastgenome
chr4_160840907_160840994	0	0	0	0	0	0	0	0	0	0	0	0	0	0	0	0	0	0	245	171	0	513	110	56	57	39	154	196	0	0	147	331	0	163	110	0	newMicroRNA_fastgenome
chr5_121990580_121990662	26	0	0	0	72	0	0	0	0	0	0	0	0	142	0	89	307	0	623	338	0	2121	1022	0	0	0	955	657	227	0	294	513	0	1032	191	0	newMicroRNA_fastgenome
chr5_172899003_172899082	0	0	0	0	0	0	0	0	0	0	0	0	0	0	0	0	0	0	0	1358	0	4757	0	0	803	0	750	2091	716	0	1350	1148	0	1692	736	0	newMicroRNA_fastgenome
chr6_103413903_103413988	0	0	0	0	0	0	0	0	0	0	0	0	0	0	0	0	0	0	0	0	0	71	101	76	0	0	49	0	0	0	0	0	0	69	0	0	newMicroRNA_fastgenome
chr6_132990805_132990892	6	7	0	21	17	32	5	0	6	0	0	13	6	0	18	10	20	15	190	156	0	248	138	80	178	83	130	140	70	0	116	156	0	180	111	36	newMicroRNA_fastgenome
chr6_133178811_133178892	0	0	0	0	0	0	0	0	0	0	0	0	0	0	0	0	0	0	0	30	0	115	58	0	25	0	48	0	22	0	28	40	0	0	19	0	newMicroRNA_fastgenome
chr6_134149777_134149861	0	0	0	0	0	0	0	0	0	0	0	0	0	0	0	0	0	0	0	0	0	0	0	0	0	0	0	0	0	0	0	0	0	0	0	0	newMicroRNA_fastgenome
chr6_134184322_134184403	0	0	0	0	0	0	0	0	0	0	0	0	0	0	0	0	0	0	0	0	0	1921	0	501	976	0	0	0	0	0	0	598	0	539	0	0	newMicroRNA_fastgenome
chr6_134389345_134389424	0	0	0	0	0	0	0	0	0	0	0	0	0	0	0	0	0	0	0	0	0	184	112	0	0	0	0	0	0	0	0	0	0	0	0	0	newMicroRNA_fastgenome
chr6_134397029_134397110	0	0	0	0	0	0	0	0	0	0	0	0	0	0	0	0	0	0	0	0	0	0	0	0	0	0	0	0	0	0	0	0	0	0	0	0	newMicroRNA_fastgenome
chr6_134400503_134400588	0	0	0	0	0	0	0	0	0	0	0	0	0	0	0	0	0	0	0	0	0	0	0	0	0	0	0	0	0	0	0	0	0	0	0	0	newMicroRNA_fastgenome
chr6_134416383_134416467	0	0	0	0	0	0	0	0	0	0	0	0	0	0	0	0	0	0	0	0	0	0	0	0	0	0	0	0	0	0	0	0	0	0	0	0	newMicroRNA_fastgenome
chr7_105815918_105816000	0	0	0	0	0	0	0	0	0	0	0	0	0	0	0	0	0	0	1124	690	0	2245	629	231	317	0	805	972	386	0	595	545	0	722	388	0	newMicroRNA_fastgenome
chr7_31089767_31089849	0	0	0	0	0	0	4	0	0	0	5	6	0	0	0	0	5	0	0	28	0	0	80	0	28	0	90	0	0	0	0	0	0	32	13	5	newMicroRNA_fastgenome
chr8_113614814_113614902	108	118	40	87	166	153	162	155	40	123	153	187	95	158	103	148	231	60	161	104	0	393	144	23	96	25	68	102	24	9	15	123	0	152	48	16	newMicroRNA_fastgenome
chr8_116727237_116727318	0	0	0	0	0	0	0	0	0	0	0	0	0	0	0	177	0	0	0	0	0	398	0	0	0	0	0	0	0	0	0	0	0	0	0	0	newMicroRNA_fastgenome
chr8_127390288_127390372	0	0	0	0	0	0	0	0	0	0	0	0	0	0	0	0	0	0	0	0	0	0	0	0	0	0	0	0	0	0	0	0	0	0	0	0	newMicroRNA_fastgenome
chr8_54422050_54422129	0	0	0	0	0	0	0	0	0	0	0	0	0	0	0	0	0	0	1115	756	0	3348	1536	908	703	177	1529	1076	537	139	685	1906	0	1464	560	123	newMicroRNA_fastgenome
chr8_54422570_54422651	0	0	0	0	0	0	0	0	0	0	0	0	0	0	0	0	0	0	128	121	0	324	144	84	186	45	129	170	52	0	112	215	0	155	75	14	newMicroRNA_fastgenome
chr8_55466016_55466104	0	0	0	0	0	0	0	0	0	0	0	0	0	5	0	0	4	0	3	0	0	10	0	0	0	0	0	0	2	0	0	0	0	0	5	0	newMicroRNA_fastgenome
chr9_22142881_22142971	45	39	0	88	63	52	104	140	50	117	126	140	90	152	89	95	203	38	1135	943	11	3548	2401	2522	1356	201	1968	1052	515	159	703	2221	0	1869	632	160	newMicroRNA_fastgenome
chr9_74233268_74233349	0	0	0	0	0	0	0	0	0	0	0	0	0	0	0	0	0	0	0	0	0	0	233	0	205	0	111	0	0	0	0	0	0	68	0	0	newMicroRNA_fastgenome
chrX_101800137_101800220	0	0	0	0	0	0	0	0	0	0	0	0	0	0	0	0	0	0	0	0	0	120	92	0	0	0	0	0	0	0	0	0	0	0	41	0	newMicroRNA_fastgenome
chrX_139741442_139741522	0	0	33	0	208	284	171	0	0	361	406	0	300	0	0	479	393	0	0	0	0	59	18	0	0	0	39	0	0	0	0	0	0	0	0	0	newMicroRNA_fastgenome
chrX_139999861_139999945	0	0	0	0	0	0	0	0	0	0	0	0	0	0	0	0	0	0	183	113	0	352	173	69	127	31	87	120	0	0	101	86	0	91	43	0	newMicroRNA_fastgenome
chrX_140000163_140000245	0	0	0	0	0	0	0	0	0	0	0	0	0	0	0	0	2	0	0	0	4	0	0	0	177	0	0	0	0	0	155	0	0	196	0	30	newMicroRNA_fastgenome
chrX_14935067_14935152	0	0	0	0	0	0	0	0	0	0	0	0	0	0	0	0	0	0	0	0	0	1847	0	0	0	0	0	0	0	0	708	0	0	0	365	0	newMicroRNA_fastgenome
chrX_14935630_14935715	0	0	0	0	21	0	0	0	0	0	0	0	0	0	0	0	0	0	437	297	0	967	655	300	431	85	666	397	199	0	287	518	0	785	208	0	newMicroRNA_fastgenome
chrX_154169142_154169219	0	0	0	0	0	0	0	0	0	0	0	0	0	0	0	0	0	0	0	143	0	0	0	0	0	0	112	214	69	0	0	0	0	0	0	0	newMicroRNA_fastgenome
chrX_27330441_27330520	0	0	0	0	0	0	0	0	0	3	0	0	0	0	0	0	12	0	4	0	0	0	0	0	0	2	0	0	1	0	0	3	0	0	0	0	newMicroRNA_fastgenome
chrX_31139095_31139190	0	0	0	0	0	0	0	0	0	0	0	0	0	0	0	0	0	0	11	0	0	31	33	27	0	0	0	0	0	0	0	0	0	0	0	0	newMicroRNA_fastgenome
chrX_35821321_35821405	0	0	0	183	0	0	0	0	0	0	0	0	0	206	0	0	492	0	186	124	0	375	212	0	116	44	176	99	70	0	0	247	0	159	78	0	newMicroRNA_fastgenome
chrX_83869066_83869154	0	0	0	0	0	0	0	0	0	0	0	0	0	0	0	0	0	0	0	81	0	381	75	0	0	0	0	170	60	0	81	0	0	0	73	0	newMicroRNA_fastgenome
chrX_88378192_88378271	0	0	0	0	0	0	0	0	0	0	0	0	0	0	0	0	0	0	194	0	0	522	0	0	238	0	250	0	0	0	0	0	0	0	0	0	newMicroRNA_fastgenome
chrX_92588232_92588316	0	5	0	7	5	5	5	8	2	5	4	10	6	10	5	3	26	0	4	0	0	6	5	12	2	0	0	4	0	0	0	2	0	10	0	0	newMicroRNA_fastgenome
chrX_93446890_93446977	0	0	0	0	0	0	0	0	0	0	0	0	0	0	0	0	0	0	0	0	0	0	0	0	0	0	0	0	0	0	0	0	0	0	0	0	newMicroRNA_fastgenome
chr10_62782728_62782812	0	776	0	0	0	0	0	0	0	0	985	0	0	1442	0	0	1554	0	20859	12006	0	54339	19999	4533	10387	0	16972	21880	10630	2769	17198	18491	0	0	12605	3599	newMicroRNA_fasthomolog
chr10_67078715_67078809	326	293	623	213	301	963	658	362	308	197	302	364	130	305	178	321	311	223	1198	640	0	2552	2062	497	1281	395	1690	899	955	292	728	727	0	975	434	0	newMicroRNA_fasthomolog
chr10_85608237_85608330	0	0	0	0	0	0	0	0	0	0	0	0	0	0	0	0	0	0	109	67	0	280	89	26	119	0	106	92	45	8	51	71	0	140	47	0	newMicroRNA_fasthomolog
chr11_78139668_78139752	0	0	0	0	0	0	0	0	0	0	0	0	0	0	0	0	0	0	1561	1374	0	4493	3855	4578	3651	354	2716	0	0	0	1273	0	0	3429	974	0	newMicroRNA_fasthomolog
chr13_101253981_101254066	0	0	0	0	0	0	0	0	0	0	0	0	0	0	0	0	0	0	0	0	0	11	0	0	0	0	0	0	0	0	0	0	0	0	0	0	newMicroRNA_fasthomolog
chr13_77910785_77910868	0	0	0	0	0	0	0	0	0	0	0	0	0	0	0	0	0	0	1947	1102	21	5399	1933	931	1069	231	2385	1664	769	180	1130	2301	0	2555	757	205	newMicroRNA_fasthomolog
chr17_12204089_12204174	0	0	0	0	0	0	0	0	0	0	0	0	0	0	0	0	0	0	0	0	0	0	0	0	0	0	0	10	0	0	0	0	0	0	0	0	newMicroRNA_fasthomolog
chr17_16097404_16097483	0	0	0	0	0	0	0	11	17	6	0	0	0	0	0	14	35	0	95	64	0	83	187	0	24	64	17	108	65	0	77	31	0	78	88	0	newMicroRNA_fasthomolog
chr3_118996605_118996685	0	0	185	0	0	484	0	539	0	715	0	771	0	1178	0	0	0	0	0	307	0	977	800	0	714	0	0	0	0	0	0	0	0	0	0	0	newMicroRNA_fasthomolog
chr5_141365116_141365199	0	0	0	0	0	0	0	0	0	0	0	0	43	0	0	0	0	0	0	0	0	0	0	0	0	0	0	0	0	0	0	0	0	0	0	0	newMicroRNA_fasthomolog
chr5_53454912_53454993	0	0	0	0	0	0	0	0	0	0	0	0	0	0	0	0	0	0	0	0	0	0	2	0	1	0	0	0	0	0	1	2	0	3	0	0	newMicroRNA_fasthomolog
chr6_134186978_134187058	0	0	0	0	0	0	0	0	0	0	0	0	0	0	0	0	0	0	0	0	0	46	0	0	0	0	0	0	0	0	11	0	0	0	0	0	newMicroRNA_fasthomolog
chr8_123981623_123981705	0	0	0	0	0	0	0	0	0	0	0	0	0	18204	6530	0	0	0	57697	30169	0	120527	36480	9936	0	9297	29422	40991	21518	5125	31735	31036	0	35788	21457	5799	newMicroRNA_fasthomolog
chr9_22142880_22142968	968	1148	361	1760	1453	1049	2027	2690	1246	2697	2786	3699	1857	3671	2303	2378	4332	1143	28317	19005	236	85082	32305	22142	23539	4653	39938	25693	11571	4399	15541	57485	0	40058	15331	4682	newMicroRNA_fasthomolog
chrX_139996186_139996268	0	0	0	0	0	0	0	0	0	0	0	0	0	0	0	0	0	0	44	25	0	146	67	0	20	8	69	46	21	0	16	34	0	78	21	7	newMicroRNA_fasthomolog
chr10_20694997_20695143	0	20	0	0	0	0	0	25	0	0	33	0	0	64	27	32	65	0	24	19	0	82	66	26	54	0	52	25	0	0	0	32	0	62	14	0	newMicroRNA_genome
chr10_34067690_34067810	0	0	0	0	0	192	0	123	0	0	0	0	0	0	0	0	0	0	0	572	0	1119	1160	391	241	0	132	125	0	225	392	0	0	262	176	0	newMicroRNA_genome
chr10_43941458_43941558	0	0	0	0	0	0	0	0	0	0	0	0	0	0	0	0	0	0	11	0	0	17	0	0	0	0	0	17	0	0	0	0	0	0	0	0	newMicroRNA_genome
chr10_55765685_55765779	0	0	0	0	0	0	0	0	0	0	0	0	0	0	0	0	0	0	0	0	0	0	0	0	0	0	0	0	0	0	0	0	0	0	0	0	newMicroRNA_genome
chr10_56858007_56858151	6	0	16	9	4	10	7	5	8	3	5	8	0	6	8	5	23	0	6	6	0	10	12	5	5	0	18	7	0	0	1	7	0	12	2	0	newMicroRNA_genome
chr10_57073806_57073948	1	2	0	1	2	2	2	0	0	0	1	2	3	3	0	1	1	1	367	229	1	632	198	54	118	67	177	220	119	30	155	271	1	159	121	27	newMicroRNA_genome
chr10_57074152_57074276	0	0	6	0	20	0	10	22	0	0	0	28	25	26	23	0	18	0	35	26	4	92	90	91	74	13	69	38	22	5	26	40	0	64	13	4	newMicroRNA_genome
chr10_62480420_62480566	0	0	0	0	0	0	0	0	0	0	0	0	0	0	0	0	0	0	0	0	0	0	4	0	6	0	2	0	0	0	0	6	0	0	2	1	newMicroRNA_genome
chr10_62480713_62480841	0	0	0	0	0	0	0	0	0	0	0	0	0	0	0	0	0	0	0	0	0	0	0	0	0	0	0	0	0	0	0	0	0	0	0	0	newMicroRNA_genome
chr10_74864475_74864611	225	499	77	493	483	218	464	761	125	1213	1103	1045	560	1263	671	744	1295	223	1432	771	18	4452	2278	1142	1231	191	2650	1558	738	160	1132	2404	3	5739	1074	502	newMicroRNA_genome
chr10_75386826_75386952	51	69	29	147	72	47	74	158	20	282	315	223	134	212	122	91	392	0	85	64	0	241	101	68	32	8	135	74	49	15	54	164	0	190	29	12	newMicroRNA_genome
chr10_76049262_76049384	16	491	11	586	395	450	725	358	11	124	111	1943	78	128	51	47	144	98	650	393	0	2094	467	189	144	61	265	541	248	0	433	532	0	894	458	11	newMicroRNA_genome
chr10_85049292_85049438	0	0	0	0	0	0	0	0	0	0	0	0	0	0	0	0	0	0	11	8	0	29	5	0	11	3	8	5	5	0	0	9	0	10	6	0	newMicroRNA_genome
chr10_90111839_90111969	0	7	0	5	2	10	9	0	3	0	0	2	0	0	1	0	2	0	0	0	0	0	0	0	2	0	10	2	0	0	2	0	0	2	0	0	newMicroRNA_genome
chr1_115954554_115954688	0	0	0	0	0	0	0	0	0	0	0	0	0	0	0	0	0	0	0	0	0	0	0	0	0	0	0	0	0	0	0	0	0	0	0	0	newMicroRNA_genome
chr1_116020962_116021102	0	0	0	0	0	0	0	0	0	0	0	0	0	0	0	0	0	0	0	0	0	0	0	0	0	0	0	0	0	0	2	0	0	0	0	0	newMicroRNA_genome
chr1_116152570_116152712	0	0	0	0	0	0	0	0	0	0	0	0	0	0	0	0	0	0	0	0	0	2	0	0	0	0	0	0	0	0	0	0	0	0	0	0	newMicroRNA_genome
chr11_16397521_16397653	0	0	0	2	0	0	0	0	0	0	0	0	0	0	0	0	0	0	509	218	2	560	287	30	252	146	169	572	176	46	313	164	0	264	298	122	newMicroRNA_genome
chr11_16398238_16398386	0	0	0	0	0	0	0	0	0	0	0	0	0	0	0	0	0	0	2	0	0	6	0	1	1	0	1	1	0	0	5	0	0	0	2	0	newMicroRNA_genome
chr1_118642393_118642516	0	0	0	3	0	0	0	0	0	0	0	0	0	2	0	0	0	0	0	0	0	11	0	0	8	0	0	0	0	0	4	8	0	0	0	0	newMicroRNA_genome
chr1_131079813_131079957	0	0	0	0	1	0	0	10	2	0	0	0	0	0	1	5	1	0	10	9	0	39	19	27	10	2	20	16	0	0	6	10	0	29	6	1	newMicroRNA_genome
chr1_134607261_134607363	0	0	0	0	0	0	0	0	0	0	0	0	0	0	0	0	0	0	0	0	0	0	0	0	0	0	0	0	0	0	0	0	0	0	0	0	newMicroRNA_genome
chr1_136294705_136294837	5	3	4	5	11	7	9	5	6	9	11	7	0	9	3	9	15	3	0	0	0	0	0	0	0	0	0	0	0	0	0	0	0	0	0	0	newMicroRNA_genome
chr11_36339301_36339421	14	13	14	15	36	20	24	23	13	15	24	24	6	24	2	22	0	8	13	13	0	23	29	4	15	5	0	9	8	0	11	9	0	10	7	0	newMicroRNA_genome
chr1_153476637_153476783	0	0	0	0	0	0	0	0	0	0	0	0	0	0	0	0	0	0	5	4	0	9	3	3	4	4	5	8	7	1	6	13	0	6	0	0	newMicroRNA_genome
chr1_156887502_156887623	16	9	12	38	16	65	13	17	24	18	14	13	11	34	35	17	54	22	44	22	0	82	52	14	51	22	115	41	38	11	25	39	0	25	15	9	newMicroRNA_genome
chr1_158330135_158330279	0	0	0	0	0	0	0	0	0	0	0	0	0	0	0	0	0	0	6	4	0	7	10	0	8	1	9	3	5	3	3	7	0	2	2	0	newMicroRNA_genome
chr1_158976558_158976662	0	0	0	0	0	0	0	0	0	0	0	0	0	0	0	0	0	0	0	0	0	0	4	0	19	0	4	20	3	0	0	0	0	4	0	1	newMicroRNA_genome
chr11_60025995_60026129	0	0	0	0	0	0	0	0	0	0	0	0	0	0	0	0	0	0	0	0	0	0	0	0	0	0	0	0	0	0	0	0	0	0	0	0	newMicroRNA_genome
chr11_78139643_78139779	19	38	22	44	33	24	0	39	0	14	49	41	13	47	12	12	27	12	1135	1079	17	3278	3029	3102	2501	327	2033	1270	614	241	1006	1516	0	2589	898	167	newMicroRNA_genome
chr11_84658772_84658874	0	0	0	0	0	0	0	0	0	0	0	12	0	0	0	0	0	0	0	0	0	0	0	0	0	0	0	0	0	0	0	2	0	0	0	0	newMicroRNA_genome
chr11_84703700_84703806	0	2	2	6	6	0	0	4	4	0	9	0	2	9	6	0	10	0	0	2	0	0	0	0	5	2	10	4	0	0	2	0	0	1	3	2	newMicroRNA_genome
chr11_85885218_85885350	0	0	0	0	5	0	3	0	2	0	4	8	2	6	0	3	0	0	0	0	0	0	0	0	0	0	0	0	0	0	0	0	0	4	0	0	newMicroRNA_genome
chr11_85885561_85885708	18	25	15	27	26	18	38	29	13	43	49	55	37	54	23	29	54	11	5	0	0	16	2	2	7	2	3	7	1	0	4	11	0	8	2	1	newMicroRNA_genome
chr1_186833430_186833577	1	1	0	4	1	3	2	0	0	1	1	1	2	0	0	0	1	0	0	1	0	2	3	0	1	0	0	0	1	1	3	0	0	0	2	0	newMicroRNA_genome
chr1_198812296_198812439	8	0	10	8	12	15	23	8	13	28	19	18	13	54	16	18	29	12	6	0	0	15	10	0	0	0	6	8	0	0	5	7	0	16	0	0	newMicroRNA_genome
chr1_201636741_201636867	0	0	0	0	0	0	0	0	0	0	0	0	0	0	0	0	0	0	0	0	0	0	0	0	0	0	0	0	0	0	0	0	0	0	0	0	newMicroRNA_genome
chr1_202910584_202910704	0	0	0	0	0	0	0	0	0	0	0	0	0	0	0	0	0	0	0	1	0	0	0	0	0	0	3	1	0	0	1	1	0	0	0	0	newMicroRNA_genome
chr1_207336696_207336834	0	0	0	0	0	0	0	0	0	0	0	0	0	3	0	0	0	1	2	0	0	0	0	0	0	0	0	0	0	0	0	0	0	0	0	0	newMicroRNA_genome
chr1_208708747_208708847	0	0	0	0	6	8	0	0	0	0	3	0	0	0	0	0	5	0	0	0	0	0	0	0	0	0	0	0	0	0	0	0	0	0	0	0	newMicroRNA_genome
chr1_209040238_209040380	215	235	44	265	232	160	194	290	101	335	377	468	186	356	325	251	896	154	959	563	15	2913	1808	1276	1347	138	1852	1117	396	89	569	818	1	2182	475	93	newMicroRNA_genome
chr12_15778296_15778434	15	13	2	12	18	18	27	15	9	11	22	22	12	20	13	19	41	7	48	34	0	121	60	13	55	16	43	36	33	10	23	48	0	46	15	7	newMicroRNA_genome
chr12_17608366_17608479	264	287	161	268	252	516	314	299	302	292	327	369	192	435	451	282	742	236	43	35	0	115	80	34	69	7	55	48	22	8	22	44	0	51	16	4	newMicroRNA_genome
chr1_219153600_219153686	0	253	0	218	289	0	0	231	241	157	0	201	286	234	0	0	198	0	0	0	0	0	0	0	0	0	0	0	0	0	0	0	0	0	0	0	newMicroRNA_genome
chr1_221569920_221569994	0	0	0	0	0	0	0	0	0	0	0	0	0	0	0	0	0	0	7	0	0	0	21	11	0	0	0	0	0	0	14	9	0	0	0	0	newMicroRNA_genome
chr12_33165850_33165997	0	0	0	0	1	0	0	0	0	6	0	8	3	0	1	1	5	0	2	0	0	0	0	0	0	1	2	3	0	0	0	0	0	0	0	0	newMicroRNA_genome
chr1_238806806_238806952	7	0	0	8	0	9	0	0	0	12	0	15	10	31	11	14	23	0	8	0	0	18	27	4	0	0	0	0	0	0	0	0	0	0	6	0	newMicroRNA_genome
chr12_40040392_40040526	0	0	0	0	0	0	0	0	0	0	0	0	0	0	0	0	0	0	0	0	0	0	0	0	0	0	0	0	0	0	0	0	0	0	0	0	newMicroRNA_genome
chr1_251558040_251558146	0	159	161	315	283	141	270	220	0	0	364	423	157	327	206	0	387	257	22201	10382	0	48336	21614	14179	24999	3545	27039	25390	11401	3481	20918	27952	74	80127	18697	7741	newMicroRNA_genome
chr13_101253957_101254085	2	0	0	3	0	4	0	0	2	1	3	0	1	1	0	1	3	0	94	50	0	145	113	28	112	50	147	90	56	20	50	114	0	117	57	18	newMicroRNA_genome
chr13_101312420_101312563	7	12	4	4	15	8	13	13	2	9	14	20	8	27	15	18	31	7	14	13	0	33	20	3	14	1	6	14	5	1	8	15	0	10	5	0	newMicroRNA_genome
chr13_109912472_109912568	0	0	0	0	0	0	0	0	0	0	0	0	0	0	0	0	0	0	0	0	0	34	49	0	0	0	0	0	8	0	0	0	0	0	0	0	newMicroRNA_genome
chr13_45078767_45078909	0	0	0	0	0	0	0	0	0	0	0	0	0	0	0	0	0	0	0	0	0	0	0	0	0	0	0	0	0	0	0	0	0	0	0	0	newMicroRNA_genome
chr13_51132691_51132799	0	0	0	0	0	0	0	0	0	0	0	0	0	0	0	0	0	0	0	0	0	0	0	0	0	0	0	0	0	0	0	0	0	0	0	0	newMicroRNA_genome
chr13_73795070_73795212	0	4	0	0	0	0	0	0	0	0	0	8	0	0	0	0	17	0	5	0	0	0	0	0	0	0	0	0	0	0	0	0	0	5	0	0	newMicroRNA_genome
chr13_77910755_77910899	0	0	0	0	0	0	0	0	0	0	0	0	0	0	0	0	0	0	9	1	0	31	9	6	7	0	3	7	0	1	4	7	0	14	4	0	newMicroRNA_genome
chr13_92545050_92545192	2	5	6	6	3	14	6	7	4	5	10	10	4	7	11	5	18	3	4	2	0	11	3	4	9	0	7	4	1	1	3	8	0	6	2	0	newMicroRNA_genome
chr14_103989708_103989849	3	5	13	0	7	2	17	4	4	0	2	0	0	1	0	2	0	0	0	0	0	0	0	0	1	0	1	0	0	0	0	0	0	0	0	0	newMicroRNA_genome
chr14_109673485_109673599	0	0	0	0	0	0	0	0	1	0	0	0	0	0	0	0	0	0	1	1	0	2	3	0	7	1	2	1	0	0	1	3	0	1	0	0	newMicroRNA_genome
chr14_37002639_37002778	0	0	0	0	0	0	0	0	0	0	0	0	0	0	0	0	0	0	0	0	0	10	4	0	0	0	0	0	5	0	0	6	0	0	3	0	newMicroRNA_genome
chr14_85394866_85395036	0	0	0	0	0	0	0	0	0	0	3	0	0	0	0	0	0	0	0	0	0	0	3	0	0	0	0	0	0	0	0	0	0	0	0	0	newMicroRNA_genome
chr15_33699923_33700059	2	6	0	5	1	2	4	3	2	11	7	6	1	2	6	1	5	2	0	0	0	1	2	1	1	0	0	1	0	0	0	0	0	0	0	0	newMicroRNA_genome
chr15_50842920_50843068	323	174	178	374	209	887	399	281	564	401	390	354	0	498	486	301	840	312	211	0	0	415	480	0	388	0	544	151	0	0	106	0	0	227	0	0	newMicroRNA_genome
chr1_56486962_56487048	0	68	69	0	157	0	60	75	0	0	62	126	60	0	0	0	0	0	35867	25756	0	46429	66392	12846	39241	27986	27822	63926	26346	11846	31431	27770	171	47028	45204	12856	newMicroRNA_genome
chr1_56487554_56487694	28	19	33	36	31	45	13	21	11	10	28	17	8	19	4	14	21	7	22307	18447	264	35685	19331	6230	17408	11286	14495	29480	18097	5850	18014	12943	115	13361	18263	6302	newMicroRNA_genome
chr15_99853725_99853834	267	206	0	358	245	328	205	416	168	438	473	677	362	726	558	549	478	188	0	46	0	11	6	5	3	0	3	0	23	0	22	66	0	0	0	0	newMicroRNA_genome
chr15_99853997_99854119	0	0	0	11	7	0	10	12	4	38	18	26	26	17	7	10	62	0	13	13	0	56	15	20	3	0	23	12	7	0	8	12	0	22	6	0	newMicroRNA_genome
chr15_99854180_99854290	70	82	6	137	94	88	82	255	46	266	224	335	179	330	180	201	207	45	28	25	0	89	30	17	17	11	27	26	17	5	28	36	0	32	14	4	newMicroRNA_genome
chr16_10553458_10553606	0	0	0	0	0	0	0	0	0	0	0	0	0	0	0	0	0	0	0	0	0	0	0	0	0	0	0	0	0	0	0	0	0	0	0	0	newMicroRNA_genome
chr16_2802521_2802587	7	0	0	0	0	12	7	0	0	0	7	0	0	0	0	0	0	0	0	0	0	0	0	0	11	0	9	0	0	0	0	0	0	0	0	0	newMicroRNA_genome
chr1_64068738_64068882	0	0	0	0	0	0	0	0	0	0	0	0	0	0	0	0	0	0	0	0	0	0	0	0	0	0	0	0	0	0	0	0	0	0	0	0	newMicroRNA_genome
chr1_65425842_65425954	0	0	0	0	0	0	0	0	0	0	0	0	0	0	0	0	0	0	0	0	0	0	0	0	0	0	0	0	0	0	0	0	0	0	0	0	newMicroRNA_genome
chr17_12204078_12204190	0	0	0	0	0	0	0	0	0	0	0	0	0	0	0	4	0	0	6	5	0	16	5	0	0	0	0	0	7	0	0	9	0	9	0	0	newMicroRNA_genome
chr17_12597351_12597445	0	0	1	0	0	0	0	1	0	0	0	0	0	0	0	0	0	0	46	38	0	58	34	14	46	38	64	46	47	23	28	62	0	24	44	14	newMicroRNA_genome
chr17_15980036_15980156	0	0	0	4	2	0	0	0	1	0	2	0	6	8	2	0	0	1	6	0	0	4	6	0	4	0	8	0	0	0	0	6	0	6	0	0	newMicroRNA_genome
chr17_16097371_16097513	18	6	17	81	30	30	9	12	15	6	15	37	4	17	18	11	33	46	93	67	0	80	177	12	21	60	12	92	53	31	69	31	0	79	79	32	newMicroRNA_genome
chr17_19609164_19609300	7	15	0	10	13	8	18	20	3	20	26	25	6	25	10	16	17	3	12	8	0	26	5	15	16	1	16	10	2	2	5	13	0	13	3	3	newMicroRNA_genome
chr17_51213892_51214028	0	0	0	0	0	0	0	0	0	0	0	0	0	0	0	0	0	0	0	0	0	0	0	0	0	0	0	0	0	0	0	0	0	6	0	0	newMicroRNA_genome
chr17_51214076_51214182	0	0	0	0	0	0	0	0	0	0	0	0	0	0	0	0	0	0	0	0	0	0	0	0	0	0	0	0	0	0	0	0	0	6	0	0	newMicroRNA_genome
chr17_62933432_62933523	0	0	0	0	0	12	0	0	0	0	0	0	5	0	0	0	9	4	0	0	0	35	51	0	71	13	42	60	26	17	34	0	0	0	16	6	newMicroRNA_genome
chr17_73486899_73487019	0	0	0	0	0	23	0	0	11	0	0	0	0	0	0	0	0	0	0	6	0	6	39	0	29	0	11	5	0	0	12	0	0	0	0	0	newMicroRNA_genome
chr17_7351428_7351565	2139	3270	647	3254	3547	2188	3125	3558	1177	4169	6538	5137	2401	3749	2663	2902	8934	1208	13430	6236	83	32909	14242	3646	7866	2440	12266	11523	4890	1436	8664	10602	56	18722	6598	2170	newMicroRNA_genome
chr17_7351671_7351799	39	32	15	45	36	59	26	29	28	21	29	42	22	32	25	48	64	13	1507	910	6	1833	1201	312	439	292	959	711	575	128	823	1292	7	1396	724	150	newMicroRNA_genome
chr17_79271594_79271735	0	4	0	3	4	6	2	0	0	0	2	0	0	3	1	2	2	0	6	4	0	10	7	4	8	2	9	3	1	2	5	5	0	8	6	0	newMicroRNA_genome
chr17_79278770_79278904	0	4	0	3	4	6	2	0	0	0	2	0	0	3	1	2	2	0	6	4	0	10	7	4	8	2	9	3	1	1	5	5	0	8	6	0	newMicroRNA_genome
chr17_79281182_79281323	0	2	0	1	4	6	2	0	0	0	1	0	0	3	1	2	1	0	2	4	0	10	3	2	4	1	4	3	1	2	2	2	0	8	3	0	newMicroRNA_genome
chr17_79284743_79284877	0	4	0	3	4	6	2	0	0	0	2	0	0	3	1	2	2	0	6	4	0	10	7	4	8	2	9	3	1	2	5	5	0	8	6	0	newMicroRNA_genome
chr1_78544318_78544420	6	3	2	6	10	6	9	10	4	13	6	9	10	18	6	10	28	0	39	14	0	73	30	2	18	8	26	30	15	1	16	25	1	30	14	4	newMicroRNA_genome
chr17_88441461_88441598	2	4	1	2	0	1	1	2	0	2	5	1	1	4	3	3	4	0	3	1	0	7	0	1	1	0	2	2	0	0	3	3	0	0	2	0	newMicroRNA_genome
chr18_16219551_16219703	0	0	0	0	0	0	0	0	0	0	0	0	0	0	0	0	1	0	0	0	0	3	0	0	0	0	2	0	0	1	1	1	0	1	0	0	newMicroRNA_genome
chr18_47881314_47881448	2	0	0	0	0	3	0	0	0	0	3	0	0	0	0	0	3	0	94	50	0	145	113	28	112	50	147	90	56	20	50	114	0	117	57	18	newMicroRNA_genome
chr18_57623717_57623863	0	0	0	0	2	0	0	2	0	0	0	0	0	0	0	0	0	0	919	390	4	1531	290	64	111	125	205	803	261	123	471	216	0	388	333	232	newMicroRNA_genome
chr18_57625094_57625241	156	196	105	309	238	125	150	199	121	192	201	209	147	287	193	221	301	172	136688	87358	2088	433812	227256	359438	166298	24002	262062	180244	66466	23386	93696	167760	360	297109	77768	19964	newMicroRNA_genome
chr18_8923954_8924050	2528	2331	1800	3992	3611	3353	1755	2492	2699	1840	2365	2625	2106	2267	4103	2280	2862	4270	0	23	0	71	174	0	247	31	145	0	57	0	28	105	0	0	35	0	newMicroRNA_genome
chr19_11114628_11114774	1	5	1	1	3	1	3	2	3	7	4	6	5	13	5	3	26	3	14	15	0	14	5	2	2	1	5	7	2	2	4	13	1	3	7	0	newMicroRNA_genome
chr19_25638547_25638840	19	0	0	58	80	77	74	0	44	80	91	83	66	110	60	66	217	20	4407	2562	27	8474	2830	934	2126	1055	3392	3762	2041	770	2645	3471	0	3121	1863	615	newMicroRNA_genome
chr19_25667387_25667487	0	32	17	25	34	28	23	24	24	29	41	43	0	39	0	28	0	0	0	40	0	161	0	38	0	0	76	44	26	6	31	0	0	89	0	7	newMicroRNA_genome
chr19_25667542_25667672	163	186	84	172	292	174	225	227	198	281	330	329	137	399	224	230	433	194	187	115	5	444	326	117	205	29	286	130	69	27	96	168	0	244	63	24	newMicroRNA_genome
chr19_26258360_26258486	0	0	0	0	0	0	0	0	0	0	0	0	0	0	0	0	0	0	8	5	0	12	6	0	2	3	0	6	0	0	0	0	0	22	6	3	newMicroRNA_genome
chr19_33540905_33541045	0	0	0	0	0	0	0	0	0	0	0	0	0	0	0	0	0	0	0	0	0	0	3156	0	1543	0	2900	0	0	0	0	1559	0	0	0	0	newMicroRNA_genome
chr19_35121974_35122094	4	0	0	0	5	2	0	0	0	1	0	2	0	2	1	0	1	0	0	1	0	7	4	1	1	0	5	3	0	0	3	0	0	4	2	0	newMicroRNA_genome
chr19_35122527_35122673	99	0	181	92	106	326	182	94	123	115	76	119	63	152	101	0	181	0	159	0	0	425	354	114	412	75	587	179	0	45	78	195	0	148	54	0	newMicroRNA_genome
chr19_37422692_37422817	1124	905	311	935	1131	1468	1268	1327	601	1197	1417	1567	887	1741	1084	1272	2632	634	617	495	11	1647	1726	549	835	158	822	576	279	108	396	579	2	1105	320	71	newMicroRNA_genome
chr1_95595998_95596190	24	106	227	139	50	462	31	80	33	44	59	44	26	62	21	56	140	27	2727	2330	12	4715	2236	1266	1742	741	1432	1971	1076	295	1275	1909	16	1276	1144	242	newMicroRNA_genome
chr20_16437758_16437890	6	7	3	4	3	5	4	4	7	2	5	3	5	6	4	5	5	7	0	3	0	0	0	0	0	0	0	0	0	2	2	0	0	0	0	0	newMicroRNA_genome
chr20_3032738_3032850	0	0	7	2	3	14	5	0	0	0	4	2	0	4	7	0	7	0	14	7	0	28	40	0	28	4	41	21	16	11	9	13	0	26	5	0	newMicroRNA_genome
chr20_44425175_44425251	0	0	0	0	0	0	0	0	0	0	0	0	0	0	0	0	0	0	11	0	0	23	0	10	16	0	0	24	0	0	0	0	0	0	8	9	newMicroRNA_genome
chr20_4967778_4967926	7	9	2	1	5	14	8	4	3	2	5	6	2	6	1	6	4	7	1	2	0	10	11	4	6	1	4	0	1	0	1	2	0	5	0	0	newMicroRNA_genome
chr20_6853000_6853148	13	2	16	26	8	27	24	8	23	9	27	22	19	53	20	28	44	17	4	7	0	12	17	3	12	2	9	11	0	0	5	14	0	18	0	0	newMicroRNA_genome
chr2_158992364_158992494	0	0	0	0	0	0	0	0	0	0	0	0	0	0	0	0	0	0	0	0	0	3	0	0	0	0	0	0	1538	332	0	0	0	0	0	729	newMicroRNA_genome
chr2_181395394_181395545	21	16	16	11	20	25	15	20	19	10	20	17	9	10	16	14	13	9	2203	1756	88	6725	8747	2848	11215	1240	9269	3433	2700	933	1742	5089	34	4939	1452	603	newMicroRNA_genome
chr2_212574689_212574821	0	0	0	0	0	0	0	0	0	0	0	0	0	0	0	0	5	0	0	0	0	0	10	0	0	0	0	0	0	0	0	0	0	0	0	0	newMicroRNA_genome
chr2_218940544_218940672	0	1	0	0	0	0	0	0	0	0	0	2	0	0	1	0	0	1	0	2	0	4	2	0	5	2	11	0	0	1	3	0	0	3	0	2	newMicroRNA_genome
chr2_23049284_23049420	0	0	0	0	0	0	0	0	0	0	0	0	0	0	0	0	0	0	0	0	0	0	6	0	0	0	0	3	0	0	0	0	0	0	0	0	newMicroRNA_genome
chr2_255655012_255655108	0	0	0	1327	0	0	0	0	0	0	0	0	0	0	0	0	0	632	0	0	0	0	0	0	0	0	0	0	0	0	0	0	2	0	0	0	newMicroRNA_genome
chr2_40714076_40714226	0	0	0	1	0	1	1	0	0	0	0	1	0	1	1	2	0	1	20	15	1	92	53	33	21	7	24	46	18	6	17	9	0	59	13	1	newMicroRNA_genome
chr2_44416742_44416838	0	0	2	0	0	0	0	0	0	3	4	3	2	0	3	0	12	0	14	8	0	14	0	6	13	3	0	14	8	0	1	12	0	0	6	0	newMicroRNA_genome
chr2_44418133_44418279	0	0	0	0	0	0	0	0	0	0	0	0	0	0	0	0	0	0	16	0	0	0	10	0	0	0	0	0	0	0	0	0	0	0	0	0	newMicroRNA_genome
chr3_103253438_103253549	0	9	3	6	9	6	6	6	5	0	8	4	2	6	0	5	6	4	129	81	0	266	165	28	89	30	69	141	80	20	101	84	0	109	79	13	newMicroRNA_genome
chr3_109612625_109612729	0	0	0	0	0	0	0	0	0	0	0	0	0	0	0	0	0	0	4	0	0	11	3	0	0	0	0	0	4	0	0	5	0	9	0	0	newMicroRNA_genome
chr3_11334921_11335075	0	0	2	0	0	0	0	0	0	0	0	0	0	0	0	0	0	0	0	0	0	0	0	16	0	0	2	2	0	0	0	0	0	0	0	0	newMicroRNA_genome
chr3_118996571_118996718	13	21	2	19	25	20	16	26	16	22	32	33	19	64	26	33	66	20	24	21	1	92	67	26	56	4	55	26	18	3	10	31	0	65	14	2	newMicroRNA_genome
chr3_165193785_165193929	0	0	0	0	0	0	0	0	0	0	0	0	0	0	0	0	0	0	0	0	0	0	0	0	0	0	0	0	0	0	0	0	0	0	0	0	newMicroRNA_genome
chr3_165194240_165194385	0	10	8	5	9	17	12	4	5	6	0	3	4	0	1	6	14	0	0	0	0	0	3	0	6	0	8	3	2	0	0	11	0	4	0	0	newMicroRNA_genome
chr3_18650904_18651050	1	0	4	0	0	4	0	8	0	0	0	3	0	0	0	6	5	0	37	36	0	91	108	108	107	13	70	57	7	0	26	54	0	62	15	6	newMicroRNA_genome
chr3_18651980_18652124	189	270	202	252	342	328	320	287	224	257	355	375	0	382	228	267	584	224	1146	577	0	2737	2318	714	1401	164	1462	791	473	165	637	1091	8	1715	472	142	newMicroRNA_genome
chr3_4200037_4200189	13	16	12	15	35	49	41	49	26	39	76	21	6	52	31	19	66	15	0	0	0	1	0	0	2	0	0	0	0	0	0	0	0	1	1	0	newMicroRNA_genome
chr3_4321116_4321212	0	0	0	0	0	0	0	0	0	0	1	0	0	0	0	0	0	0	0	0	0	0	8	4	0	0	0	6	0	1	1	3	0	0	0	0	newMicroRNA_genome
chr3_57340837_57340983	4	3	0	0	3	0	0	0	0	5	0	0	4	0	4	0	0	0	1081	757	0	3483	1751	1492	1603	315	1824	1560	640	196	901	1701	0	2545	1292	298	newMicroRNA_genome
chr3_78648859_78649040	0	0	0	0	0	0	0	0	0	0	0	0	0	0	0	0	0	0	0	0	0	0	0	0	0	0	0	0	0	0	0	0	0	0	0	0	newMicroRNA_genome
chr4_104483795_104483964	0	0	2	0	0	10	0	0	1	0	0	0	0	0	0	1	6	1	3	0	0	1	1	0	0	0	3	1	2	2	1	0	0	2	0	2	newMicroRNA_genome
chr4_151944229_151944326	0	0	0	0	0	0	0	0	0	0	0	0	0	0	0	0	0	0	0	0	0	0	0	0	0	0	0	0	0	0	0	0	0	0	0	0	newMicroRNA_genome
chr4_152578727_152578879	0	0	0	0	0	0	0	1	0	0	0	0	0	0	0	0	0	0	0	0	0	0	0	18	0	13	0	42	0	0	0	12	0	0	29	0	newMicroRNA_genome
chr4_160840876_160841078	0	0	0	0	0	0	0	0	0	0	0	0	0	0	0	0	0	0	245	171	0	513	110	56	57	39	154	196	116	36	147	331	2	163	110	50	newMicroRNA_genome
chr4_21126206_21126347	0	0	0	0	0	0	0	0	0	0	0	0	0	0	0	0	0	0	12	9	0	29	6	1	2	3	10	11	4	0	0	1	0	14	8	3	newMicroRNA_genome
chr4_54685569_54685691	0	0	0	0	0	0	0	0	0	0	0	0	0	0	0	0	0	0	0	0	0	0	0	0	0	0	0	0	0	0	0	0	0	0	0	0	newMicroRNA_genome
chr4_55892147_55892252	0	0	0	0	0	0	0	0	0	0	0	0	0	0	0	0	0	0	0	0	0	0	0	0	0	0	0	0	0	0	0	0	0	0	0	0	newMicroRNA_genome
chr4_57074878_57075008	1	0	0	2	0	0	0	1	0	0	0	0	0	0	0	0	1	0	0	32	0	110	44	9	21	9	22	54	35	7	0	0	0	22	0	24	newMicroRNA_genome
chr4_5960099_5960308	3	4	6	2	0	8	4	0	0	0	2	0	0	2	0	0	0	0	26	24	2	75	107	26	94	9	118	33	29	6	19	50	0	47	11	11	newMicroRNA_genome
chr4_63815367_63815497	0	0	0	0	0	0	0	0	0	0	0	0	0	0	0	0	0	0	6	3	0	15	12	2	4	0	11	4	3	0	0	12	0	6	1	0	newMicroRNA_genome
chr4_7988826_7988928	0	0	0	0	0	0	0	0	0	0	0	0	0	0	0	0	0	0	0	0	0	0	0	0	0	0	3	0	0	0	0	0	0	0	0	0	newMicroRNA_genome
chr4_81270034_81270178	0	0	0	0	0	0	0	0	0	0	0	0	0	0	0	0	0	0	0	0	0	2	0	0	0	0	0	0	0	0	0	0	0	0	0	0	newMicroRNA_genome
chr5_114979177_114979315	15	21	11	46	32	30	31	38	12	41	38	48	24	64	83	35	107	27	122	57	1	311	60	25	31	12	69	94	42	12	63	82	0	107	29	22	newMicroRNA_genome
chr5_121990550_121990697	26	53	7	91	72	32	43	107	13	184	176	135	117	142	87	89	307	9	623	338	6	2121	1022	728	282	52	955	657	227	50	294	513	1	1032	191	59	newMicroRNA_genome
chr5_137468994_137469092	0	0	0	0	0	1911	0	0	0	0	0	0	0	0	0	0	0	0	0	0	0	3945	0	1806	0	0	1577	544	0	1043	0	531	0	924	504	0	newMicroRNA_genome
chr5_142490165_142490301	0	0	0	0	0	0	0	0	0	0	0	0	0	0	0	0	0	0	0	0	0	0	1	0	0	0	0	0	0	0	0	0	0	0	0	0	newMicroRNA_genome
chr5_144183085_144183189	0	0	0	0	0	0	0	0	0	0	0	0	0	3	0	0	5	0	0	0	0	0	3	0	0	0	0	0	0	0	0	0	0	0	0	0	newMicroRNA_genome
chr5_154377761_154377855	0	0	0	0	0	0	0	0	0	0	0	0	0	0	0	0	0	0	75	69	0	225	122	0	0	0	117	0	0	0	100	100	0	197	0	0	newMicroRNA_genome
chr5_156164312_156164458	0	3	1	6	6	4	1	6	5	4	5	2	2	13	4	2	8	5	0	0	0	1	7	1	1	0	1	1	0	0	0	0	0	7	2	0	newMicroRNA_genome
chr5_156296074_156296162	0	0	0	0	0	0	0	0	0	0	0	0	0	0	0	0	0	0	4	2	0	3	1	2	4	0	0	3	0	2	0	3	0	7	0	0	newMicroRNA_genome
chr5_156425079_156425175	0	0	0	0	0	0	0	0	0	0	0	0	0	0	0	0	0	0	0	0	0	0	0	0	0	0	0	0	0	0	0	0	0	0	0	0	newMicroRNA_genome
chr5_17120456_17120554	0	0	0	0	0	0	0	0	0	0	0	0	0	0	0	0	0	0	0	59	0	0	0	0	0	0	0	0	42	0	35	0	0	0	10	0	newMicroRNA_genome
chr5_172717149_172717296	2	2	2	1	8	4	6	1	0	0	6	2	1	0	4	0	2	1	1	0	0	4	4	2	6	3	10	5	4	4	2	1	0	9	3	0	newMicroRNA_genome
chr5_172897165_172897291	0	0	0	0	0	0	0	0	0	0	0	0	0	0	0	0	0	0	2797	1505	0	7995	1664	630	1232	346	1946	2558	990	173	1530	1721	0	2395	893	145	newMicroRNA_genome
chr5_172898998_172899090	0	0	0	0	0	0	0	0	0	0	0	0	0	0	0	0	0	0	1828	1358	0	4757	1443	268	803	305	750	2091	716	129	1350	1148	0	1692	736	140	newMicroRNA_genome
chr5_80239825_80239949	0	1	0	0	1	1	0	0	0	0	0	1	0	0	0	0	0	0	52	37	1	95	73	14	67	20	134	53	29	19	26	57	0	49	25	6	newMicroRNA_genome
chr6_103413882_103414009	0	0	0	7	0	5	0	13	4	6	9	10	0	15	11	10	10	3	40	22	0	71	101	76	49	0	49	25	19	0	18	56	0	69	10	5	newMicroRNA_genome
chr6_111674201_111674354	2	7	0	1	3	0	5	2	0	5	0	0	2	4	2	6	8	1	43	19	0	153	67	24	37	10	62	50	27	7	28	37	1	121	25	8	newMicroRNA_genome
chr6_129127124_129127234	0	0	0	0	0	0	0	2	0	2	0	0	0	0	0	0	3	0	0	0	0	0	0	0	0	0	0	0	0	0	0	2	0	0	0	0	newMicroRNA_genome
chr6_132990783_132990915	6	7	9	21	17	32	5	13	6	7	13	13	6	19	18	10	20	15	190	156	0	248	138	80	178	83	130	140	70	28	116	156	1	180	111	36	newMicroRNA_genome
chr6_133178791_133178909	2	0	0	5	4	4	3	0	2	7	3	0	0	7	0	0	0	0	45	30	2	115	58	13	25	9	48	36	22	8	28	40	0	51	19	0	newMicroRNA_genome
chr6_134141327_134141467	0	0	0	0	0	0	0	0	0	0	0	0	0	0	0	0	0	0	0	0	0	0	0	0	0	0	0	0	0	0	0	0	0	0	0	0	newMicroRNA_genome
chr6_134149761_134149875	0	0	0	0	0	0	0	0	0	0	0	0	0	0	0	0	0	0	0	0	0	0	0	0	0	0	0	0	0	0	0	0	0	0	0	0	newMicroRNA_genome
chr6_134176998_134177146	0	0	0	0	0	0	0	0	0	0	0	0	0	0	0	0	0	0	0	1	0	1	1	2	2	0	1	0	0	0	0	0	0	0	0	0	newMicroRNA_genome
chr6_134183237_134183383	0	0	0	0	0	0	0	0	0	0	0	0	0	0	0	0	0	0	0	0	0	0	4	0	4	0	0	0	0	0	0	0	0	0	0	0	newMicroRNA_genome
chr6_134184293_134184425	0	0	0	0	0	0	2	0	0	0	2	0	0	2	0	4	0	0	824	542	10	1921	1766	501	976	278	1395	834	345	125	340	598	2	539	194	30	newMicroRNA_genome
chr6_134389310_134389457	0	0	0	0	0	0	0	0	0	1	0	0	0	0	0	0	0	0	78	56	1	184	112	63	92	12	107	71	14	13	30	117	0	55	16	1	newMicroRNA_genome
chr6_134396991_134397259	0	0	0	0	0	0	0	0	0	0	0	0	0	0	0	0	0	0	0	0	0	0	0	0	0	0	0	0	0	0	0	0	0	0	0	0	newMicroRNA_genome
chr6_134399192_134399324	0	0	0	0	0	0	0	0	0	0	0	0	0	0	0	0	0	0	0	0	0	0	0	0	0	0	0	0	0	0	0	0	0	0	0	0	newMicroRNA_genome
chr6_134400468_134400619	0	0	0	0	0	0	0	0	0	0	0	0	0	0	0	0	0	0	0	2	0	0	1	0	1	0	4	2	0	0	1	3	0	0	0	0	newMicroRNA_genome
chr6_134404166_134404278	0	0	0	0	0	0	0	0	0	0	0	0	0	0	0	0	0	0	0	0	0	3	0	0	0	0	0	0	0	0	0	0	0	0	2	0	newMicroRNA_genome
chr6_134407654_134407804	0	0	0	0	0	0	0	0	0	0	0	0	0	0	0	0	0	0	0	4	0	8	0	0	0	0	0	4	0	0	0	4	0	0	0	0	newMicroRNA_genome
chr6_134415618_134415722	0	0	0	0	0	0	0	0	0	0	0	0	0	0	0	0	0	0	6	0	0	8	12	1	6	0	6	0	3	2	3	2	0	0	0	0	newMicroRNA_genome
chr6_134416362_134416486	0	0	0	0	0	0	0	0	0	0	0	0	0	0	0	0	0	0	0	0	0	5	4	0	2	0	0	0	2	0	1	1	0	0	3	0	newMicroRNA_genome
chr6_134423713_134423859	0	0	0	0	0	0	0	0	0	0	0	0	0	0	0	0	0	0	31	11	0	81	62	6	40	11	21	26	0	4	26	23	0	32	12	0	newMicroRNA_genome
chr6_134424583_134424751	0	0	0	0	0	0	0	0	0	0	0	0	0	0	0	0	0	0	0	0	0	0	0	0	0	0	0	0	0	0	0	0	0	0	0	0	newMicroRNA_genome
chr6_144521010_144521152	0	0	0	0	0	0	0	0	0	0	0	0	0	0	0	0	0	0	0	0	0	0	0	0	0	0	0	0	0	0	0	0	0	0	0	0	newMicroRNA_genome
chr6_145183780_145183877	0	0	0	0	0	0	0	0	0	0	0	0	0	0	0	0	0	0	0	0	0	0	0	0	0	0	0	0	0	0	0	0	0	0	0	0	newMicroRNA_genome
chr6_26016234_26016360	0	0	0	0	0	0	0	0	0	0	0	0	0	0	0	0	0	0	8	0	0	19	0	0	0	0	4	7	0	0	0	8	0	9	0	0	newMicroRNA_genome
chr6_71434790_71434930	4	9	3	7	2	6	6	4	4	7	4	12	1	6	9	9	18	3	0	0	0	0	0	0	1	0	0	0	0	0	0	0	0	0	0	0	newMicroRNA_genome
chr6_82466247_82466349	0	0	0	0	0	0	0	0	0	0	0	0	0	0	0	0	0	0	5	0	0	0	5	0	7	0	6	0	3	0	0	0	0	0	6	5	newMicroRNA_genome
chr7_10394872_10395015	9	4	3	2	2	8	7	4	2	3	6	5	6	9	2	4	6	2	0	0	0	3	3	0	0	0	1	0	2	1	2	0	0	1	0	0	newMicroRNA_genome
chr7_105815894_105816020	0	37	0	0	0	0	0	0	12	54	75	70	0	0	53	0	150	0	1124	690	0	2245	629	231	317	171	805	972	386	88	595	545	0	722	388	113	newMicroRNA_genome
chr7_105819723_105819875	535	0	252	651	758	785	0	0	447	0	1086	0	0	0	587	1061	0	0	13505	11156	56	27398	0	2325	6964	0	0	15590	2858	754	10294	0	0	9336	2456	590	newMicroRNA_genome
chr7_11101780_11101894	14	10	0	0	13	7	5	11	6	7	16	27	10	27	10	3	14	0	0	0	0	0	0	0	0	0	2	0	0	0	0	0	0	3	0	0	newMicroRNA_genome
chr7_114095527_114095669	1	2	0	0	4	1	1	6	2	1	2	0	0	2	1	0	2	1	6	2	0	0	4	0	4	1	1	1	1	0	2	0	0	2	1	0	newMicroRNA_genome
chr7_114278580_114278752	4	0	0	6	0	8	4	4	7	0	8	2	0	0	2	2	6	8	1	7	0	8	10	0	5	0	9	0	0	1	0	1	0	8	0	0	newMicroRNA_genome
chr7_120573184_120573322	0	0	0	0	0	0	0	0	0	0	0	0	0	2	0	0	4	0	4	5	0	14	4	8	0	0	6	4	4	0	4	11	0	7	3	3	newMicroRNA_genome
chr7_121184748_121184859	1	2	0	0	0	0	0	0	0	0	0	1	0	0	2	0	2	0	3	0	0	5	3	0	3	0	0	3	0	0	3	0	0	1	0	0	newMicroRNA_genome
chr7_122973513_122973637	0	0	0	0	0	1	0	0	0	0	0	0	0	0	0	0	3	0	18	6	0	36	40	21	49	7	60	23	16	16	18	16	0	16	8	4	newMicroRNA_genome
chr7_142195678_142195812	0	0	0	0	0	0	75	0	0	0	126	0	0	0	0	0	373	0	0	136	0	450	0	0	164	102	0	0	0	0	0	0	0	0	0	0	newMicroRNA_genome
chr7_31089736_31089879	3	1	2	2	3	4	4	3	1	1	5	6	2	7	3	5	5	1	30	28	0	65	80	10	28	23	90	29	19	4	23	26	0	32	13	5	newMicroRNA_genome
chr7_39696126_39696270	0	0	0	0	0	0	0	0	0	0	0	0	0	0	0	0	0	0	0	0	0	0	0	0	0	0	0	0	0	0	0	0	0	0	0	0	newMicroRNA_genome
chr8_113614807_113614909	108	118	40	87	166	153	162	155	40	112	153	187	95	158	103	148	231	60	139	79	2	338	144	23	96	25	68	102	44	9	80	123	0	152	48	16	newMicroRNA_genome
chr8_116727221_116727334	124	183	65	156	203	170	254	225	99	113	218	215	101	249	113	177	296	77	146	126	0	398	157	50	80	38	123	176	81	31	147	140	0	145	68	18	newMicroRNA_genome
chr8_127390258_127390406	0	6	2	0	0	0	3	2	0	7	4	0	5	13	5	3	26	0	13	18	0	14	6	3	0	0	5	8	0	2	4	14	0	4	7	0	newMicroRNA_genome
chr8_48911056_48911156	0	0	0	0	0	3	5	0	0	0	0	0	0	0	0	0	0	0	0	0	0	0	0	0	0	0	0	0	0	0	0	0	0	0	0	0	newMicroRNA_genome
chr8_54422016_54422156	0	0	0	0	0	0	0	0	0	0	0	0	0	0	0	0	0	0	1115	756	11	3348	1536	908	703	177	1529	1076	537	139	685	1906	0	1464	560	123	newMicroRNA_genome
chr8_54422535_54422686	0	0	0	1	0	0	2	0	0	0	0	0	0	1	0	0	0	0	128	121	2	368	163	103	186	45	182	170	64	17	112	215	2	155	75	14	newMicroRNA_genome
chr8_55465992_55466136	0	1	0	0	1	1	0	1	0	2	1	2	0	5	0	2	4	0	3	0	0	10	2	4	3	0	0	3	2	0	2	1	0	0	5	0	newMicroRNA_genome
chr8_68341122_68341233	1	2	0	0	1	0	0	0	0	0	0	1	0	0	2	0	2	0	3	0	0	5	2	0	3	0	0	2	0	0	2	5	0	0	0	0	newMicroRNA_genome
chr8_83149300_83149430	2	3	4	4	4	2	5	2	7	3	2	11	1	9	5	14	19	5	0	0	0	0	1	0	1	0	1	0	0	0	0	2	0	0	0	0	newMicroRNA_genome
chr8_94692562_94692660	0	0	0	0	0	0	0	0	0	0	0	0	0	0	0	0	0	0	0	0	0	0	2	1	4	0	2	0	0	0	2	3	0	18	2	0	newMicroRNA_genome
chr9_22142873_22142980	45	39	10	88	63	52	104	140	50	117	126	140	90	152	89	95	203	38	1135	943	11	3548	2114	2228	1356	201	1968	1052	515	159	703	2221	3	1869	632	160	newMicroRNA_genome
chr9_61355060_61355182	0	0	0	0	0	0	0	0	0	0	0	0	0	0	0	0	0	0	2	1	0	1	2	0	0	0	5	1	0	0	2	1	0	1	2	1	newMicroRNA_genome
chr9_73734035_73734173	129	230	4	190	1	5	255	500	5	438	504	524	362	735	284	397	794	121	1982	996	1	6339	2119	370	910	193	1368	1651	691	0	1054	1543	0	2775	672	0	newMicroRNA_genome
chr9_74233254_74233364	0	0	0	0	0	0	0	0	0	0	0	0	0	0	0	0	0	0	38	21	0	204	106	186	205	14	235	86	76	14	60	27	0	127	18	7	newMicroRNA_genome
chr9_74233487_74233589	4	4	8	0	4	3	5	7	6	1	1	3	1	4	3	3	5	0	3735	3049	56	14200	10763	10699	9785	882	6678	3689	1927	504	2425	5521	10	7785	1965	582	newMicroRNA_genome
chr9_85114200_85114346	0	0	0	0	0	0	0	0	0	0	0	0	0	0	0	0	0	0	0	0	0	0	0	0	0	0	0	0	0	0	0	0	0	0	0	0	newMicroRNA_genome
chr9_92292705_92292843	0	0	0	0	0	0	0	0	0	0	0	0	0	0	0	0	0	0	0	0	0	0	0	0	0	0	0	0	0	0	0	0	0	0	0	0	newMicroRNA_genome
chrX_101800112_101800245	0	0	0	0	20	30	0	0	0	0	17	20	0	17	0	0	12	0	73	33	0	120	42	0	0	23	32	47	34	0	39	44	0	43	41	0	newMicroRNA_genome
chrX_139740786_139740910	1849	2396	1792	1611	3127	3591	3029	2600	1327	1078	2465	2476	1294	2431	1255	2497	2151	877	710	470	0	1576	1363	208	716	168	768	577	317	88	356	753	0	890	290	77	newMicroRNA_genome
chrX_139741405_139741553	241	178	33	301	208	284	171	359	150	361	406	605	300	634	463	479	393	160	39	38	0	59	18	11	19	7	39	30	17	3	14	55	0	37	12	1	newMicroRNA_genome
chrX_139995081_139995172	0	0	0	0	0	0	0	0	0	0	0	0	0	0	0	0	0	0	4	3	0	9	3	5	4	0	5	0	2	0	0	0	0	5	0	0	newMicroRNA_genome
chrX_139999110_139999220	16	0	0	0	19	0	23	30	0	15	0	23	0	0	0	19	0	0	0	0	0	0	0	0	3	0	0	0	0	0	0	0	0	0	0	0	newMicroRNA_genome
chrX_139999833_139999972	0	0	0	0	0	0	0	1	0	0	0	2	0	0	0	0	0	0	183	113	0	352	173	69	127	31	87	120	82	21	101	86	0	91	43	19	newMicroRNA_genome
chrX_140000135_140000274	0	0	2	1	0	1	1	0	1	1	1	0	1	0	0	2	2	0	272	181	4	615	186	73	177	34	133	175	91	26	155	140	0	196	83	30	newMicroRNA_genome
chrX_144243800_144243938	0	0	0	0	0	0	0	0	0	0	0	0	0	0	0	0	0	0	4	0	0	8	18	0	8	0	30	6	0	0	0	2	0	4	0	0	newMicroRNA_genome
chrX_14935043_14935171	15	11	0	14	19	17	16	12	16	24	17	21	11	21	10	17	30	7	1	503	23	1847	1624	960	1735	257	1038	814	495	180	708	883	0	1597	365	109	newMicroRNA_genome
chrX_14935599_14935745	15	19	9	17	21	23	15	25	19	43	29	27	21	74	27	26	45	25	437	297	2	967	655	300	431	85	666	397	199	39	287	518	1	785	208	61	newMicroRNA_genome
chrX_154169113_154169249	0	0	0	0	0	0	0	0	0	0	0	0	0	0	0	0	0	0	257	143	1	605	117	36	59	33	112	214	69	12	90	62	0	124	42	13	newMicroRNA_genome
chrX_154169413_154169545	0	0	0	0	0	0	0	0	0	0	0	0	0	0	0	0	0	0	22	14	0	0	19	5	30	10	0	16	12	0	8	5	0	9	0	0	newMicroRNA_genome
chrX_154177838_154177974	0	0	0	0	0	0	0	0	0	0	0	0	0	0	0	0	0	0	4	8	0	21	2	0	6	2	0	5	2	1	2	4	0	2	0	0	newMicroRNA_genome
chrX_27323113_27323257	7	17	14	19	13	36	23	16	12	10	10	20	10	12	17	10	33	9	20	8	0	186	0	132	46	13	34	23	31	18	15	68	0	16	56	17	newMicroRNA_genome
chrX_27323517_27323659	5	0	0	0	0	3	6	3	0	0	9	0	0	0	5	0	13	0	0	0	0	0	0	0	0	0	0	0	0	0	0	0	0	0	0	0	newMicroRNA_genome
chrX_27330431_27330532	2	3	0	0	3	0	4	3	0	3	0	1	2	0	2	5	12	0	4	1	0	10	3	1	3	2	7	4	2	1	1	3	0	4	2	0	newMicroRNA_genome
chrX_27334601_27334695	0	0	0	0	0	14	9	0	0	0	0	10	0	10	0	15	0	0	0	0	0	12	0	0	0	0	0	0	0	0	0	8	0	0	0	0	newMicroRNA_genome
chrX_31053500_31053694	0	0	0	0	0	0	0	0	0	0	0	0	0	0	0	0	0	0	0	0	0	0	0	0	0	0	0	0	0	0	0	0	0	0	0	0	newMicroRNA_genome
chrX_31139082_31139220	0	0	0	0	0	0	0	0	0	0	0	0	0	0	0	0	0	0	11	10	0	31	33	27	8	4	20	8	0	0	6	20	0	16	0	0	newMicroRNA_genome
chrX_35821301_35821427	87	82	35	183	112	237	63	66	113	128	121	176	71	206	228	118	492	114	186	124	2	375	212	98	116	44	176	99	70	17	53	247	0	159	78	25	newMicroRNA_genome
chrX_52534647_52534789	0	0	1	0	0	2	0	0	0	0	0	1	0	0	0	0	0	0	4	4	0	6	4	0	20	2	16	11	6	5	5	8	0	5	4	0	newMicroRNA_genome
chrX_56289651_56289796	2	4	1	11	9	8	6	3	3	1	6	1	4	1	2	6	6	2	9	2	0	22	14	0	6	1	1	6	1	3	9	5	0	6	4	0	newMicroRNA_genome
chrX_83869059_83869162	0	24	0	6	26	13	8	0	0	0	0	11	18	0	10	5	0	0	118	81	0	381	75	16	46	30	84	170	60	20	81	74	0	118	73	18	newMicroRNA_genome
chrX_88378168_88378294	8	16	9	10	31	22	19	18	8	16	10	13	9	13	6	17	22	5	194	134	1	445	632	172	508	50	207	178	80	25	139	539	0	600	112	32	newMicroRNA_genome
chrX_91563539_91563677	0	3	0	0	0	0	0	0	0	0	2	0	2	0	0	0	5	0	8	8	0	57	15	0	3	0	8	10	4	0	5	7	0	11	5	3	newMicroRNA_genome
chrX_92588213_92588336	2	9	0	7	7	5	6	8	2	13	9	10	6	10	6	6	26	1	4	4	0	6	5	12	2	0	2	4	2	0	1	2	0	10	1	1	newMicroRNA_genome
chrX_93446860_93447010	0	0	0	0	0	0	0	0	0	0	0	0	0	0	0	0	0	0	0	1	0	0	1	1	0	0	0	1	0	0	1	0	0	0	0	0	newMicroRNA_genome
chrX_93480401_93480541	0	0	0	0	0	0	0	0	0	0	0	0	0	0	0	0	0	0	0	0	0	0	0	0	0	0	0	0	0	0	0	0	0	0	0	0	newMicroRNA_genome
chr10_15096827_15096957	3	1	1	1	1	2	3	2	1	1	4	2	1	1	1	3	0	3	2	3	0	9	12	3	6	1	0	0	0	0	0	4	0	7	0	0	newMicroRNA_homolog
chr10_15571308_15571446	4	0	25	0	0	0	5	5	0	6	14	16	2	5	0	0	6	14	2	0	0	3	0	0	0	0	4	1	0	0	0	0	0	0	0	0	newMicroRNA_homolog
chr10_20694998_20695142	362	402	185	469	434	484	521	539	312	715	640	771	385	1178	738	546	1417	451	361	307	0	977	800	361	714	93	575	284	187	52	209	441	0	718	211	51	newMicroRNA_homolog
chr10_57074152_57074272	0	0	0	0	0	0	0	0	0	0	0	0	0	0	0	0	0	0	34	7	0	47	28	0	11	1	14	27	6	3	11	13	0	16	8	3	newMicroRNA_homolog
chr10_62480711_62480841	0	0	0	0	0	0	0	0	0	0	0	0	0	2	0	0	0	0	4	10	0	18	9	6	8	3	4	4	6	3	5	18	0	18	0	3	newMicroRNA_homolog
chr10_62782697_62782840	527	776	292	557	897	627	935	915	531	918	985	1355	573	1442	676	1028	1554	343	20859	12006	101	54339	19999	4533	10387	3410	16972	21880	10630	2769	17198	18491	53	31681	12605	3599	newMicroRNA_homolog
chr10_64129481_64129625	14	25	0	0	18	40	47	39	17	26	32	63	0	53	12	39	51	12	0	0	0	1	3	0	0	0	0	0	0	0	0	0	0	0	0	0	newMicroRNA_homolog
chr10_65914934_65915054	0	0	0	0	0	3	0	0	0	3	3	0	0	0	3	0	0	0	142	92	0	333	178	31	85	39	74	176	63	15	135	138	0	192	147	23	newMicroRNA_homolog
chr10_67078689_67078839	326	293	623	213	301	963	658	362	308	197	302	364	130	305	178	321	311	223	1198	640	28	2552	2062	497	1281	395	1690	899	955	292	728	727	3	975	434	122	newMicroRNA_homolog
chr10_76049258_76049391	13	26	15	44	31	36	30	42	20	107	92	118	55	74	39	29	193	8	26	25	0	84	22	22	6	1	22	32	7	2	17	39	0	62	15	9	newMicroRNA_homolog
chr10_85608211_85608360	1	0	0	0	1	0	0	1	0	0	1	0	0	1	0	1	1	1	109	67	1	280	89	26	119	25	106	92	45	8	51	71	0	140	47	16	newMicroRNA_homolog
chr11_16397521_16397651	7	0	0	9	5	0	0	0	0	0	0	0	0	0	0	0	0	0	3548	1675	9	4485	1829	230	1158	1016	1163	4345	1295	470	2207	1183	4	1997	2335	810	newMicroRNA_homolog
chr1_134607262_134607364	0	0	2	1	2	0	0	1	0	0	0	0	0	0	1	0	0	0	4	0	0	22	3	2	4	0	6	10	3	0	0	6	0	16	7	0	newMicroRNA_homolog
chr11_78139638_78139790	33	61	0	43	54	41	36	0	0	35	0	60	35	55	0	36	58	24	1561	1374	0	4493	3855	4578	3651	354	2716	1744	803	282	1273	1909	0	3429	974	167	newMicroRNA_homolog
chr1_238806808_238806950	23	24	8	154	129	178	149	167	20	178	42	60	106	344	228	154	477	24	59	41	0	126	92	47	66	17	66	34	26	8	30	41	0	94	34	7	newMicroRNA_homolog
chr13_101253966_101254084	0	0	0	0	0	0	0	0	0	0	0	0	0	0	0	0	0	0	2	0	0	11	7	0	0	2	0	5	0	0	4	0	0	5	0	0	newMicroRNA_homolog
chr13_77910750_77910898	2	2	2	2	1	3	1	2	0	2	3	4	2	4	3	3	0	1	1947	1102	21	5399	1933	931	1069	231	2385	1664	769	180	1130	2301	5	2555	757	205	newMicroRNA_homolog
chr17_12204070_12204194	0	0	2	1	2	0	0	1	0	1	1	0	0	0	1	0	0	0	4	0	0	22	3	2	4	0	6	10	3	0	0	6	0	16	8	0	newMicroRNA_homolog
chr17_16097371_16097514	17	5	12	81	33	31	11	11	18	7	13	38	6	18	13	14	36	45	96	66	0	84	188	14	25	64	17	108	65	35	77	32	0	78	88	36	newMicroRNA_homolog
chr18_16219554_16219696	0	0	0	0	0	0	0	0	0	0	0	0	0	0	0	0	0	0	0	3	0	4	1	0	0	0	5	1	1	1	0	2	0	0	0	1	newMicroRNA_homolog
chr19_25638410_25638558	0	3	0	0	6	1	3	3	1	3	2	2	3	8	1	4	9	0	261	145	0	0	128	42	92	0	132	0	92	20	126	0	0	160	108	22	newMicroRNA_homolog
chr2_102699447_102699587	0	0	0	0	0	0	0	0	0	0	0	0	0	0	0	0	0	0	0	0	0	0	0	0	0	0	0	0	0	0	0	0	0	0	0	0	newMicroRNA_homolog
chr2_236071866_236071973	1	1	0	1	1	5	2	0	0	3	4	0	0	1	1	1	6	2	3	0	0	2	5	0	2	0	2	0	0	0	1	1	0	5	0	0	newMicroRNA_homolog
chr2_40714090_40714222	0	0	0	0	0	0	0	0	0	0	0	0	0	0	0	0	0	0	1	1	0	5	2	0	0	2	2	0	2	0	3	6	0	3	2	0	newMicroRNA_homolog
chr2_44418144_44418266	0	0	0	0	0	0	0	0	0	2	3	0	4	4	0	3	7	2	15	7	0	17	10	3	5	3	10	9	4	0	0	5	0	4	0	0	newMicroRNA_homolog
chr3_118996576_118996714	362	402	185	469	434	484	521	539	312	715	640	771	385	1178	738	546	1417	451	361	307	1	977	800	361	714	93	575	284	187	52	209	441	1	718	211	51	newMicroRNA_homolog
chr3_119281110_119281236	0	0	0	0	0	0	0	0	7	0	0	0	0	2	0	0	0	0	0	0	0	2	0	0	0	0	0	2	0	0	0	0	0	4	0	0	newMicroRNA_homolog
chr3_146127943_146128039	0	0	0	0	0	0	0	0	0	0	0	0	0	0	0	0	0	0	7	6	0	21	7	0	1	2	6	3	0	1	3	3	0	8	0	1	newMicroRNA_homolog
chr3_170004558_170004669	0	0	0	0	0	0	0	0	0	0	0	0	0	0	0	0	0	0	0	0	0	0	0	0	0	0	0	0	0	0	0	0	0	0	0	0	newMicroRNA_homolog
chr3_57340843_57340973	0	13	0	65	20	7	11	0	18	31	27	34	25	0	52	0	43	0	780	528	8	2722	1792	2586	2144	238	1821	975	476	165	599	1486	0	2133	785	156	newMicroRNA_homolog
chr5_121990551_121990696	7	17	6	31	36	10	22	48	6	72	66	49	42	52	28	22	122	0	137	78	1	454	227	193	49	10	220	125	66	15	59	86	0	248	60	16	newMicroRNA_homolog
chr5_141365105_141365210	43	55	19	83	64	33	62	88	27	38	115	121	43	67	61	58	200	44	75	71	6	256	188	218	154	15	128	65	37	9	76	119	5	209	51	11	newMicroRNA_homolog
chr5_172898999_172899093	0	0	0	0	0	0	0	0	0	0	0	0	0	0	0	0	0	0	154	103	0	304	75	0	18	0	46	142	35	0	96	33	0	48	40	9	newMicroRNA_homolog
chr5_53454883_53455024	0	0	0	0	0	0	0	0	0	0	0	0	0	0	0	0	0	0	2	1	0	1	2	4	2	1	1	2	5	1	1	2	0	3	4	3	newMicroRNA_homolog
chr6_111674201_111674342	0	0	0	0	0	0	0	0	0	0	0	0	0	0	0	0	0	0	4	0	0	7	4	0	0	0	0	2	0	0	0	0	0	0	0	0	newMicroRNA_homolog
chr6_132990785_132990917	1	3	0	0	0	8	0	0	4	3	2	0	0	0	0	0	0	1	23	6	0	21	20	3	9	10	0	12	7	0	8	12	0	9	14	0	newMicroRNA_homolog
chr6_133178791_133178909	0	0	0	0	0	0	0	0	0	0	0	0	0	0	0	0	0	0	0	0	0	0	50	0	0	0	59	0	0	0	0	0	0	0	12	0	newMicroRNA_homolog
chr6_134186946_134187088	0	0	0	0	0	0	0	0	0	0	0	0	0	0	0	0	0	0	8	6	0	46	7	9	6	1	23	10	7	1	11	9	0	10	2	1	newMicroRNA_homolog
chr7_39696142_39696258	0	0	0	0	0	0	0	0	0	0	0	0	0	0	0	0	0	0	0	0	0	0	0	0	0	0	0	0	0	0	0	0	0	0	0	0	newMicroRNA_homolog
chr8_123981613_123981719	7430	10698	2164	6339	12744	7255	9295	15785	5002	12502	15462	15873	10370	18204	6530	13319	17184	3413	57697	30169	205	120527	36480	9936	23322	9297	29422	40991	21518	5125	31735	31036	123	35788	21457	5799	newMicroRNA_homolog
chr8_44518661_44518763	0	0	0	0	0	0	0	0	0	0	0	0	0	0	0	0	0	0	5593	2942	0	5945	3198	0	1327	0	0	6983	1809	0	3913	0	0	0	4285	1483	newMicroRNA_homolog
chr9_22142869_22142978	968	1148	361	1760	1453	1049	2027	2690	1246	2697	2786	3699	1857	3671	2303	2378	4332	1143	28317	19005	236	85082	32305	22142	23539	4653	39938	25693	11571	4399	15541	57485	97	40058	15331	4682	newMicroRNA_homolog
chrX_139996168_139996289	0	0	0	0	0	0	0	0	0	0	0	0	0	3	0	0	0	0	46	25	0	146	67	21	35	8	69	46	21	0	18	34	0	78	21	7	newMicroRNA_homolog
chrX_31198181_31198310	0	0	0	0	0	0	0	0	0	0	0	0	0	0	0	0	0	0	3	0	0	0	0	0	0	0	0	0	1	0	0	0	0	0	0	0	newMicroRNA_homolog
chrX_88378168_88378294	0	0	0	0	0	0	1	0	0	0	0	0	0	0	0	0	0	0	2	0	0	0	2	0	0	0	0	1	1	0	0	1	0	0	1	0	newMicroRNA_homolog
